# Supplementary material for: Disruption of recombination machinery alters the mutational landscape in plant organellar genomes
Source: G3 (Bethesda). 2025 Feb 13;15(4):jkaf029. doi: 10.1093/g3journal/jkaf029 (PMC12005158; doi:10.1093/g3journal/jkaf029)
Supplement: jkaf029_Supplementary_Data [file jkaf029_supplementary_data.zip]

Archive with 4 entries (4 files):
- File_S1_G3-2024-405483.xlsx
- File_S2_G3-2024-405483.xlsx
- File_S3_G3-2024-405483.xlsx
- Supplemental_Material_G3-2024-405483.docx
