# Supplementary material for: Disruption of recombination machinery alters the mutational landscape in plant organellar genomes
Source: G3 (Bethesda). 2025 Feb 13;15(4):jkaf029. doi: 10.1093/g3journal/jkaf029 (PMC12005158; doi:10.1093/g3journal/jkaf029)
Supplement: jkaf029_Supplementary_Data [file jkaf029_supplementary_data.zip › File_S1_G3-2024-405483.xlsx]

## Sheet: Sheet1
genome/extraction	gene	genotype	replicate	reference	total coverage	mutation event count	variant frequency	mutation type
Mitochondrial	FPGOGG	mut	1	mito	28133060	0	0	Indels
Mitochondrial	FPGOGG	mut	2	mito	42985367	0	0	Indels
Mitochondrial	FPGOGG	mut	3	mito	45966506	0	0	Indels
Mitochondrial	FPGOGG	wild	1	mito	37364450	0	0	Indels
Mitochondrial	FPGOGG	wild	2	mito	23283225	0	0	Indels
Mitochondrial	FPGOGG	wild	3	mito	34577079	0	0	Indels
Mitochondrial	MSH1_CS3246	mut	1	mito	103058135	128	1.24e-06	Indels
Mitochondrial	MSH1_CS3246	mut	2	mito	125413380	129	1.03e-06	Indels
Mitochondrial	MSH1_CS3246	mut	3	mito	98781827	119	1.2e-06	Indels
Mitochondrial	MSH1_CS3246	wild	1	mito	126592171	1	7.9e-09	Indels
Mitochondrial	MSH1_CS3246	wild	2	mito	117939202	3	2.54e-08	Indels
Mitochondrial	MSH1_CS3246	wild	3	mito	143671793	1	6.96e-09	Indels
Mitochondrial	MSH1_CS3372	mut	1	mito	79754707	101	1.27e-06	Indels
Mitochondrial	MSH1_CS3372	mut	2	mito	64377634	93	1.44e-06	Indels
Mitochondrial	MSH1_CS3372	mut	3	mito	61992698	77	1.24e-06	Indels
Mitochondrial	MSH1_CS3372	wild	1	mito	56247806	1	1.78e-08	Indels
Mitochondrial	MSH1_CS3372	wild	2	mito	78092742	2	2.56e-08	Indels
Mitochondrial	MSH1_CS3372	wild	3	mito	48671129	0	0	Indels
Mitochondrial	MSH1_SALK046763	mut	1	mito	61155704	6	9.81e-08	Indels
Mitochondrial	MSH1_SALK046763	mut	2	mito	70599153	13	1.84e-07	Indels
Mitochondrial	MSH1_SALK046763	wild	3	mito	59338754	0	0	Indels
Mitochondrial	MSH1_SALK046763	wild	1	mito	84673649	0	0	Indels
Mitochondrial	MSH1_SALK046763	wild	2	mito	62785363	2	3.19e-08	Indels
Mitochondrial	MSH1_SALK046763	mut	3	mito	82405652	12	1.46e-07	Indels
Mitochondrial	POL1A	mut	1	mito	45872917	0	0	Indels
Mitochondrial	POL1A	mut	2	mito	97910243	0	0	Indels
Mitochondrial	POL1A	mut	3	mito	84167738	1	1.19e-08	Indels
Mitochondrial	POL1A	wild	1	mito	60408663	1	1.66e-08	Indels
Mitochondrial	POL1A	wild	2	mito	61826783	1	1.62e-08	Indels
Mitochondrial	POL1A	wild	3	mito	115324274	1	8.67e-09	Indels
Mitochondrial	POL1B	mut	1	mito	117578433	4	3.4e-08	Indels
Mitochondrial	POL1B	mut	2	mito	87266138	3	3.44e-08	Indels
Mitochondrial	POL1B	mut	3	mito	102790557	0	0	Indels
Mitochondrial	POL1B	wild	1	mito	143380905	0	0	Indels
Mitochondrial	POL1B	wild	2	mito	105545072	2	1.89e-08	Indels
Mitochondrial	POL1B	wild	3	mito	123916446	1	8.07e-09	Indels
Mitochondrial	RADA	mut	1	mito	107688276	11	1.02e-07	Indels
Mitochondrial	RADA	mut	2	mito	101869101	12	1.18e-07	Indels
Mitochondrial	RADA	mut	3	mito	290548555	19	6.54e-08	Indels
Mitochondrial	RADA	wild	1	mito	46185712	2	4.33e-08	Indels
Mitochondrial	RADA	wild	2	mito	89242863	1	1.12e-08	Indels
Mitochondrial	RADA	wild	3	mito	295112582	4	1.36e-08	Indels
Mitochondrial	RECA3_CS872520	mut	1	mito	127061034	5	3.94e-08	Indels
Mitochondrial	RECA3_CS872520	mut	2	mito	144716769	5	3.46e-08	Indels
Mitochondrial	RECA3_CS872520	mut	3	mito	131491061	6	4.56e-08	Indels
Mitochondrial	RECA3_CS872520	wild	1	mito	167192593	1	5.98e-09	Indels
Mitochondrial	RECA3_CS872520	wild	2	mito	175187258	2	1.14e-08	Indels
Mitochondrial	RECA3_CS872520	wild	3	mito	170758391	2	1.17e-08	Indels
Mitochondrial	RECA3_SALK146388	mut	1	mito	34126589	3	8.79e-08	Indels
Mitochondrial	RECA3_SALK146388	mut	2	mito	83024083	4	4.82e-08	Indels
Mitochondrial	RECA3_SALK146388	mut	3	mito	180039395	8	4.44e-08	Indels
Mitochondrial	RECA3_SALK146388	wild	1	mito	86256625	1	1.16e-08	Indels
Mitochondrial	RECA3_SALK146388	wild	2	mito	66333901	2	3.02e-08	Indels
Mitochondrial	RECA3_SALK146388	wild	3	mito	52448037	0	0	Indels
Mitochondrial	UNG	mut	1	mito	124675086	1	8.02e-09	Indels
Mitochondrial	UNG	mut	2	mito	106781550	0	0	Indels
Mitochondrial	UNG	mut	3	mito	103119886	0	0	Indels
Mitochondrial	UNG	wild	1	mito	125473186	0	0	Indels
Mitochondrial	UNG	wild	2	mito	73226733	0	0	Indels
Mitochondrial	UNG	wild	3	mito	142740257	1	7.01e-09	Indels
Mitochondrial	WHY2	mut	1	mito	122166613	0	0	Indels
Mitochondrial	WHY2	mut	2	mito	103005119	4	3.88e-08	Indels
Mitochondrial	WHY2	mut	3	mito	105778507	1	9.45e-09	Indels
Mitochondrial	WHY2	wild	1	mito	101160301	0	0	Indels
Mitochondrial	WHY2	wild	2	mito	137335787	1	7.28e-09	Indels
Mitochondrial	WHY2	wild	3	mito	147639429	1	6.77e-09	Indels
Plastid	FPGOGG	mut	1	plastid	24043717	0	0	Indels
Plastid	FPGOGG	mut	2	plastid	14168721	0	0	Indels
Plastid	FPGOGG	mut	3	plastid	34120142	0	0	Indels
Plastid	FPGOGG	wild	1	plastid	39295860	0	0	Indels
Plastid	FPGOGG	wild	2	plastid	28680387	0	0	Indels
Plastid	FPGOGG	wild	3	plastid	17725746	0	0	Indels
Plastid	MSH1_CS3246	mut	1	plastid	60836122	253	4.16e-06	Indels
Plastid	MSH1_CS3246	mut	2	plastid	71517296	272	3.8e-06	Indels
Plastid	MSH1_CS3246	mut	3	plastid	106652212	329	3.08e-06	Indels
Plastid	MSH1_CS3246	wild	1	plastid	53570966	0	0	Indels
Plastid	MSH1_CS3246	wild	2	plastid	73329656	1	1.36e-08	Indels
Plastid	MSH1_CS3246	wild	3	plastid	98030373	1	1.02e-08	Indels
Plastid	MSH1_CS3372	mut	1	plastid	98449437	302	3.07e-06	Indels
Plastid	MSH1_CS3372	mut	2	plastid	95662687	296	3.09e-06	Indels
Plastid	MSH1_CS3372	mut	3	plastid	77433200	261	3.37e-06	Indels
Plastid	MSH1_CS3372	wild	1	plastid	79241320	0	0	Indels
Plastid	MSH1_CS3372	wild	2	plastid	76573093	0	0	Indels
Plastid	MSH1_CS3372	wild	3	plastid	90531449	0	0	Indels
Plastid	MSH1_SALK046763	mut	1	plastid	24790430	22	8.87e-07	Indels
Plastid	MSH1_SALK046763	mut	2	plastid	39816249	30	7.53e-07	Indels
Plastid	MSH1_SALK046763	wild	3	plastid	28309751	0	0	Indels
Plastid	MSH1_SALK046763	wild	1	plastid	55833473	0	0	Indels
Plastid	MSH1_SALK046763	wild	2	plastid	63078651	3	4.76e-08	Indels
Plastid	MSH1_SALK046763	mut	3	plastid	63972358	50	7.82e-07	Indels
Plastid	OSB2	mut	1	plastid	178645622	0	0	Indels
Plastid	OSB2	mut	2	plastid	132224780	1	7.56e-09	Indels
Plastid	OSB2	mut	3	plastid	136452888	2	1.47e-08	Indels
Plastid	OSB2	wild	1	plastid	172007897	1	5.81e-09	Indels
Plastid	OSB2	wild	2	plastid	135100269	1	7.4e-09	Indels
Plastid	OSB2	wild	3	plastid	101536075	2	1.97e-08	Indels
Plastid	POL1A	mut	1	plastid	60825419	1	1.64e-08	Indels
Plastid	POL1A	mut	2	plastid	121140325	0	0	Indels
Plastid	POL1A	mut	3	plastid	130563401	2	1.53e-08	Indels
Plastid	POL1A	wild	1	plastid	96830460	1	1.03e-08	Indels
Plastid	POL1A	wild	2	plastid	134965574	0	0	Indels
Plastid	POL1A	wild	3	plastid	105228057	0	0	Indels
Plastid	POL1B	mut	1	plastid	31334253	0	0	Indels
Plastid	POL1B	mut	2	plastid	103730129	1	9.64e-09	Indels
Plastid	POL1B	mut	3	plastid	22487146	0	0	Indels
Plastid	POL1B	wild	1	plastid	28134585	1	3.55e-08	Indels
Plastid	POL1B	wild	2	plastid	114920735	2	1.74e-08	Indels
Plastid	POL1B	wild	3	plastid	22824829	1	4.38e-08	Indels
Plastid	RADA	mut	1	plastid	178300516	1	5.61e-09	Indels
Plastid	RADA	mut	2	plastid	132341982	8	6.04e-08	Indels
Plastid	RADA	mut	3	plastid	162253860	6	3.7e-08	Indels
Plastid	RADA	wild	1	plastid	35552346	2	5.63e-08	Indels
Plastid	RADA	wild	2	plastid	144904920	1	6.9e-09	Indels
Plastid	RADA	wild	3	plastid	117876949	0	0	Indels
Plastid	RecA1	mut	1	plastid	82616201	9	1.09e-07	Indels
Plastid	RecA1	mut	2	plastid	90363761	5	5.53e-08	Indels
Plastid	RecA1	mut	4	plastid	45471879	6	1.32e-07	Indels
Plastid	RecA1	wild	1	plastid	90875169	1	1.1e-08	Indels
Plastid	RecA1	wild	2	plastid	82560755	0	0	Indels
Plastid	RecA1	wild	4	plastid	50313143	3	5.96e-08	Indels
Plastid	RECA3_CS872520	mut	1	plastid	197393177	2	1.01e-08	Indels
Plastid	RECA3_CS872520	mut	2	plastid	171371359	0	0	Indels
Plastid	RECA3_CS872520	mut	3	plastid	179738550	3	1.67e-08	Indels
Plastid	RECA3_CS872520	wild	1	plastid	175217833	3	1.71e-08	Indels
Plastid	RECA3_CS872520	wild	2	plastid	162289283	0	0	Indels
Plastid	RECA3_CS872520	wild	3	plastid	184706771	3	1.62e-08	Indels
Plastid	UNG	mut	1	plastid	129010932	2	1.55e-08	Indels
Plastid	UNG	mut	2	plastid	121321793	0	0	Indels
Plastid	UNG	mut	3	plastid	109142658	0	0	Indels
Plastid	UNG	wild	1	plastid	122539326	3	2.45e-08	Indels
Plastid	UNG	wild	2	plastid	113112201	1	8.84e-09	Indels
Plastid	UNG	wild	3	plastid	91168093	0	0	Indels
Mitochondrial	FPGOGG	mut	1	mito	28133060	6	2.13e-07	SNVs
Mitochondrial	FPGOGG	mut	2	mito	42985367	6	1.4e-07	SNVs
Mitochondrial	FPGOGG	mut	3	mito	45966506	7	1.52e-07	SNVs
Mitochondrial	FPGOGG	wild	1	mito	37364450	7	1.87e-07	SNVs
Mitochondrial	FPGOGG	wild	2	mito	23283225	6	2.58e-07	SNVs
Mitochondrial	FPGOGG	wild	3	mito	34577079	8	2.31e-07	SNVs
Mitochondrial	MSH1_CS3246	mut	1	mito	103058135	105	1.02e-06	SNVs
Mitochondrial	MSH1_CS3246	mut	2	mito	125413380	107	8.53e-07	SNVs
Mitochondrial	MSH1_CS3246	mut	3	mito	98781827	134	1.36e-06	SNVs
Mitochondrial	MSH1_CS3246	wild	1	mito	126592171	42	3.32e-07	SNVs
Mitochondrial	MSH1_CS3246	wild	2	mito	117939202	16	1.36e-07	SNVs
Mitochondrial	MSH1_CS3246	wild	3	mito	143671793	20	1.39e-07	SNVs
Mitochondrial	MSH1_CS3372	mut	1	mito	79754707	100	1.25e-06	SNVs
Mitochondrial	MSH1_CS3372	mut	2	mito	64377634	94	1.46e-06	SNVs
Mitochondrial	MSH1_CS3372	mut	3	mito	61992698	69	1.11e-06	SNVs
Mitochondrial	MSH1_CS3372	wild	1	mito	56247806	13	2.31e-07	SNVs
Mitochondrial	MSH1_CS3372	wild	2	mito	78092742	9	1.15e-07	SNVs
Mitochondrial	MSH1_CS3372	wild	3	mito	48671129	8	1.64e-07	SNVs
Mitochondrial	MSH1_SALK046763	mut	1	mito	61155704	14	2.29e-07	SNVs
Mitochondrial	MSH1_SALK046763	mut	2	mito	70599153	23	3.26e-07	SNVs
Mitochondrial	MSH1_SALK046763	wild	3	mito	59338754	10	1.69e-07	SNVs
Mitochondrial	MSH1_SALK046763	wild	1	mito	84673649	22	2.6e-07	SNVs
Mitochondrial	MSH1_SALK046763	wild	2	mito	62785363	11	1.75e-07	SNVs
Mitochondrial	MSH1_SALK046763	mut	3	mito	82405652	26	3.16e-07	SNVs
Mitochondrial	POL1A	mut	1	mito	45872917	10	2.18e-07	SNVs
Mitochondrial	POL1A	mut	2	mito	97910243	22	2.25e-07	SNVs
Mitochondrial	POL1A	mut	3	mito	84167738	12	1.43e-07	SNVs
Mitochondrial	POL1A	wild	1	mito	60408663	14	2.32e-07	SNVs
Mitochondrial	POL1A	wild	2	mito	61826783	12	1.94e-07	SNVs
Mitochondrial	POL1A	wild	3	mito	115324274	24	2.08e-07	SNVs
Mitochondrial	POL1B	mut	1	mito	117578433	29	2.47e-07	SNVs
Mitochondrial	POL1B	mut	2	mito	87266138	26	2.98e-07	SNVs
Mitochondrial	POL1B	mut	3	mito	102790557	25	2.43e-07	SNVs
Mitochondrial	POL1B	wild	1	mito	143380905	59	4.11e-07	SNVs
Mitochondrial	POL1B	wild	2	mito	105545072	27	2.56e-07	SNVs
Mitochondrial	POL1B	wild	3	mito	123916446	21	1.69e-07	SNVs
Mitochondrial	RADA	mut	1	mito	107688276	16	1.49e-07	SNVs
Mitochondrial	RADA	mut	2	mito	101869101	18	1.77e-07	SNVs
Mitochondrial	RADA	mut	3	mito	290548555	40	1.38e-07	SNVs
Mitochondrial	RADA	wild	1	mito	46185712	3	6.5e-08	SNVs
Mitochondrial	RADA	wild	2	mito	89242863	3	3.36e-08	SNVs
Mitochondrial	RADA	wild	3	mito	295112582	18	6.1e-08	SNVs
Mitochondrial	RECA3_CS872520	mut	1	mito	127061034	40	3.15e-07	SNVs
Mitochondrial	RECA3_CS872520	mut	2	mito	144716769	36	2.49e-07	SNVs
Mitochondrial	RECA3_CS872520	mut	3	mito	131491061	21	1.6e-07	SNVs
Mitochondrial	RECA3_CS872520	wild	1	mito	167192593	33	1.97e-07	SNVs
Mitochondrial	RECA3_CS872520	wild	2	mito	175187258	26	1.48e-07	SNVs
Mitochondrial	RECA3_CS872520	wild	3	mito	170758391	27	1.58e-07	SNVs
Mitochondrial	RECA3_SALK146388	mut	1	mito	34126589	4	1.17e-07	SNVs
Mitochondrial	RECA3_SALK146388	mut	2	mito	83024083	2	2.41e-08	SNVs
Mitochondrial	RECA3_SALK146388	mut	3	mito	180039395	21	1.17e-07	SNVs
Mitochondrial	RECA3_SALK146388	wild	1	mito	86256625	4	4.64e-08	SNVs
Mitochondrial	RECA3_SALK146388	wild	2	mito	66333901	0	0	SNVs
Mitochondrial	RECA3_SALK146388	wild	3	mito	52448037	0	0	SNVs
Mitochondrial	UNG	mut	1	mito	124675086	10	8.02e-08	SNVs
Mitochondrial	UNG	mut	2	mito	106781550	6	5.62e-08	SNVs
Mitochondrial	UNG	mut	3	mito	103119886	7	6.79e-08	SNVs
Mitochondrial	UNG	wild	1	mito	125473186	27	2.15e-07	SNVs
Mitochondrial	UNG	wild	2	mito	73226733	8	1.09e-07	SNVs
Mitochondrial	UNG	wild	3	mito	142740257	8	5.6e-08	SNVs
Mitochondrial	WHY2	mut	1	mito	122166613	7	5.73e-08	SNVs
Mitochondrial	WHY2	mut	2	mito	103005119	1	9.71e-09	SNVs
Mitochondrial	WHY2	mut	3	mito	105778507	2	1.89e-08	SNVs
Mitochondrial	WHY2	wild	1	mito	101160301	2	1.98e-08	SNVs
Mitochondrial	WHY2	wild	2	mito	137335787	3	2.18e-08	SNVs
Mitochondrial	WHY2	wild	3	mito	147639429	5	3.39e-08	SNVs
Plastid	FPGOGG	mut	1	plastid	24043717	2	8.32e-08	SNVs
Plastid	FPGOGG	mut	2	plastid	14168721	1	7.06e-08	SNVs
Plastid	FPGOGG	mut	3	plastid	34120142	2	5.86e-08	SNVs
Plastid	FPGOGG	wild	1	plastid	39295860	1	2.54e-08	SNVs
Plastid	FPGOGG	wild	2	plastid	28680387	0	0	SNVs
Plastid	FPGOGG	wild	3	plastid	17725746	0	0	SNVs
Plastid	MSH1_CS3246	mut	1	plastid	60836122	148	2.43e-06	SNVs
Plastid	MSH1_CS3246	mut	2	plastid	71517296	216	3.02e-06	SNVs
Plastid	MSH1_CS3246	mut	3	plastid	106652212	269	2.52e-06	SNVs
Plastid	MSH1_CS3246	wild	1	plastid	53570966	2	3.73e-08	SNVs
Plastid	MSH1_CS3246	wild	2	plastid	73329656	2	2.73e-08	SNVs
Plastid	MSH1_CS3246	wild	3	plastid	98030373	1	1.02e-08	SNVs
Plastid	MSH1_CS3372	mut	1	plastid	98449437	228	2.32e-06	SNVs
Plastid	MSH1_CS3372	mut	2	plastid	95662687	245	2.56e-06	SNVs
Plastid	MSH1_CS3372	mut	3	plastid	77433200	157	2.03e-06	SNVs
Plastid	MSH1_CS3372	wild	1	plastid	79241320	1	1.26e-08	SNVs
Plastid	MSH1_CS3372	wild	2	plastid	76573093	0	0	SNVs
Plastid	MSH1_CS3372	wild	3	plastid	90531449	4	4.42e-08	SNVs
Plastid	MSH1_SALK046763	mut	1	plastid	24790430	11	4.44e-07	SNVs
Plastid	MSH1_SALK046763	mut	2	plastid	39816249	6	1.51e-07	SNVs
Plastid	MSH1_SALK046763	wild	3	plastid	28309751	1	3.53e-08	SNVs
Plastid	MSH1_SALK046763	wild	1	plastid	55833473	1	1.79e-08	SNVs
Plastid	MSH1_SALK046763	wild	2	plastid	63078651	0	0	SNVs
Plastid	MSH1_SALK046763	mut	3	plastid	63972358	14	2.19e-07	SNVs
Plastid	OSB2	mut	1	plastid	178645622	2	1.12e-08	SNVs
Plastid	OSB2	mut	2	plastid	132224780	0	0	SNVs
Plastid	OSB2	mut	3	plastid	136452888	0	0	SNVs
Plastid	OSB2	wild	1	plastid	172007897	3	1.74e-08	SNVs
Plastid	OSB2	wild	2	plastid	135100269	6	4.44e-08	SNVs
Plastid	OSB2	wild	3	plastid	101536075	1	9.85e-09	SNVs
Plastid	POL1A	mut	1	plastid	60825419	2	3.29e-08	SNVs
Plastid	POL1A	mut	2	plastid	121140325	3	2.48e-08	SNVs
Plastid	POL1A	mut	3	plastid	130563401	6	4.6e-08	SNVs
Plastid	POL1A	wild	1	plastid	96830460	2	2.07e-08	SNVs
Plastid	POL1A	wild	2	plastid	134965574	4	2.96e-08	SNVs
Plastid	POL1A	wild	3	plastid	105228057	2	1.9e-08	SNVs
Plastid	POL1B	mut	1	plastid	31334253	3	9.57e-08	SNVs
Plastid	POL1B	mut	2	plastid	103730129	0	0	SNVs
Plastid	POL1B	mut	3	plastid	22487146	1	4.45e-08	SNVs
Plastid	POL1B	wild	1	plastid	28134585	1	3.55e-08	SNVs
Plastid	POL1B	wild	2	plastid	114920735	3	2.61e-08	SNVs
Plastid	POL1B	wild	3	plastid	22824829	1	4.38e-08	SNVs
Plastid	RADA	mut	1	plastid	178300516	9	5.05e-08	SNVs
Plastid	RADA	mut	2	plastid	132341982	5	3.78e-08	SNVs
Plastid	RADA	mut	3	plastid	162253860	6	3.7e-08	SNVs
Plastid	RADA	wild	1	plastid	35552346	0	0	SNVs
Plastid	RADA	wild	2	plastid	144904920	1	6.9e-09	SNVs
Plastid	RADA	wild	3	plastid	117876949	0	0	SNVs
Plastid	RecA1	mut	1	plastid	82616201	5	6.05e-08	SNVs
Plastid	RecA1	mut	2	plastid	90363761	10	1.11e-07	SNVs
Plastid	RecA1	mut	4	plastid	45471879	2	4.4e-08	SNVs
Plastid	RecA1	wild	1	plastid	90875169	3	3.3e-08	SNVs
Plastid	RecA1	wild	2	plastid	82560755	1	1.21e-08	SNVs
Plastid	RecA1	wild	4	plastid	50313143	1	1.99e-08	SNVs
Plastid	RECA3_CS872520	mut	1	plastid	197393177	4	2.03e-08	SNVs
Plastid	RECA3_CS872520	mut	2	plastid	171371359	9	5.25e-08	SNVs
Plastid	RECA3_CS872520	mut	3	plastid	179738550	8	4.45e-08	SNVs
Plastid	RECA3_CS872520	wild	1	plastid	175217833	6	3.42e-08	SNVs
Plastid	RECA3_CS872520	wild	2	plastid	162289283	1	6.16e-09	SNVs
Plastid	RECA3_CS872520	wild	3	plastid	184706771	5	2.71e-08	SNVs
Plastid	UNG	mut	1	plastid	129010932	4	3.1e-08	SNVs
Plastid	UNG	mut	2	plastid	121321793	2	1.65e-08	SNVs
Plastid	UNG	mut	3	plastid	109142658	4	3.66e-08	SNVs
Plastid	UNG	wild	1	plastid	122539326	5	4.08e-08	SNVs
Plastid	UNG	wild	2	plastid	113112201	3	2.65e-08	SNVs
Plastid	UNG	wild	3	plastid	91168093	2	2.19e-08	SNVs
