# Supplementary material for: Disruption of recombination machinery alters the mutational landscape in plant organellar genomes
Source: G3 (Bethesda). 2025 Feb 13;15(4):jkaf029. doi: 10.1093/g3journal/jkaf029 (PMC12005158; doi:10.1093/g3journal/jkaf029)
Supplement: jkaf029_Supplementary_Data [file jkaf029_supplementary_data.zip › File_S2_G3-2024-405483.xlsx]

## Sheet: Sheet1
genotype	replicate	isolated organelle	repeat 1 start	repeat 1 end	repeat 2 start	repeat 2 end	repeat orientation	percent ID	length	recombined reads	total repeat spanning reads	repeat specific recombination frequency
MSH1	1	plastid	134427	135193	257452	258143	dinvertedect	88.657	767	17	46	0.369565
MSH1	1	plastid	19682	20237	346208	346763	dinvertedect	99.82	556	20	57	0.350877
MSH1	1	plastid	41464	41999	321967	321431	inverted	99.814	537	19	58	0.327586
MSH1	1	plastid	138910	139438	258129	258618	dinvertedect	84.499	529	0	51	0
MSH1	1	plastid	36362	36824	144409	143947	inverted	99.568	463	12	47	0.255319
MSH1	1	plastid	6118	6569	84540	84089	inverted	97.788	452	10	57	0.175439
MSH1	1	plastid	269859	270304	332183	332627	dinvertedect	96.637	446	2	25	0.08
MSH1	1	plastid	206095	206444	246766	247115	dinvertedect	100	350	8	55	0.145455
MSH1	1	plastid	31725	32066	332522	332181	inverted	96.491	342	7	47	0.148936
MSH1	1	plastid	30938	31272	271395	271061	inverted	99.403	335	15	49	0.306122
MSH1	1	plastid	332652	332955	359300	358982	inverted	92.188	320	4	54	0.0740741
MSH1	1	plastid	48899	49185	110596	110303	inverted	95.27	296	12	61	0.196721
MSH1	1	plastid	30442	30722	255122	254842	inverted	99.644	281	8	55	0.145455
MSH1	1	plastid	234150	234429	270852	270573	inverted	96.441	281	1	38	0.0263158
MSH1	1	plastid	23253	23503	331831	331581	inverted	100	251	4	36	0.111111
MSH1	1	plastid	270775	271023	331877	332125	dinvertedect	100	249	1	25	0.04
MSH1	1	plastid	247484	247706	265688	265896	dinvertedect	91.031	223	1	52	0.0192308
MSH1	1	plastid	66857	67062	269570	269775	dinvertedect	100	206	0	52	0
MSH1	1	plastid	182729	182934	207329	207534	dinvertedect	99.515	206	2	72	0.0277778
MSH1	1	plastid	288315	288518	306969	307174	dinvertedect	97.573	206	4	75	0.0533333
MSH1	1	plastid	165942	166134	307926	308118	dinvertedect	97.927	193	5	88	0.0568182
MSH1	1	plastid	68660	68844	361049	360865	inverted	98.919	185	2	46	0.0434783
MSH1	1	plastid	49243	49426	247673	247489	inverted	98.378	185	5	48	0.104167
MSH1	1	plastid	80177	80360	278458	278640	dinvertedect	98.913	184	1	48	0.0208333
MSH1	1	plastid	263897	264071	265507	265681	dinvertedect	95.429	175	6	37	0.162162
MSH1	1	plastid	44602	44760	270918	270770	inverted	92.5	160	2	45	0.0444444
MSH1	1	plastid	79223	79370	233642	233789	dinvertedect	97.297	148	3	43	0.0697674
MSH1	1	plastid	36473	36619	196297	196153	inverted	97.279	147	2	99	0.020202
MSH1	1	plastid	144152	144298	196153	196297	dinvertedect	97.279	147	3	94	0.0319149
MSH1	1	plastid	11394	11535	87937	88078	dinvertedect	100	142	1	78	0.0128205
MSH1	1	plastid	113664	113791	276619	276492	inverted	99.219	128	3	87	0.0344828
MSH1	1	plastid	65547	65673	73611	73737	dinvertedect	99.213	127	4	73	0.0547945
MSH1	1	plastid	239143	239268	263789	263905	dinvertedect	91.27	126	2	62	0.0322581
MSH1	1	plastid	144008	144130	333067	333185	dinvertedect	86.992	123	0	75	0
MSH1	1	plastid	128290	128402	286808	286701	inverted	94.69	113	2	72	0.0277778
MSH1	1	plastid	8915	9013	173043	172944	inverted	99	100	1	79	0.0126582
MSH1	1	plastid	31066	31150	111640	111724	dinvertedect	100	85	1	76	0.0131579
MSH1	1	plastid	127911	127983	195966	196038	dinvertedect	97.26	73	0	94	0
MSH1	1	plastid	204139	204160	256311	256332	dinvertedect	95.455	22	0	65	0
MSH1	2	plastid	134427	135193	257452	258143	dinvertedect	88.657	767	14	48	0.291667
MSH1	2	plastid	19682	20237	346208	346763	dinvertedect	99.82	556	15	56	0.267857
MSH1	2	plastid	41464	41999	321967	321431	inverted	99.814	537	17	50	0.34
MSH1	2	plastid	138910	139438	258129	258618	dinvertedect	84.499	529	6	63	0.0952381
MSH1	2	plastid	36362	36824	144409	143947	inverted	99.568	463	17	67	0.253731
MSH1	2	plastid	6118	6569	84540	84089	inverted	97.788	452	10	56	0.178571
MSH1	2	plastid	269859	270304	332183	332627	dinvertedect	96.637	446	5	37	0.135135
MSH1	2	plastid	206095	206444	246766	247115	dinvertedect	100	350	7	64	0.109375
MSH1	2	plastid	31725	32066	332522	332181	inverted	96.491	342	10	44	0.227273
MSH1	2	plastid	30938	31272	271395	271061	inverted	99.403	335	10	44	0.227273
MSH1	2	plastid	332652	332955	359300	358982	inverted	92.188	320	2	55	0.0363636
MSH1	2	plastid	48899	49185	110596	110303	inverted	95.27	296	14	85	0.164706
MSH1	2	plastid	30442	30722	255122	254842	inverted	99.644	281	5	46	0.108696
MSH1	2	plastid	234150	234429	270852	270573	inverted	96.441	281	3	52	0.0576923
MSH1	2	plastid	23253	23503	331831	331581	inverted	100	251	2	37	0.0540541
MSH1	2	plastid	270775	271023	331877	332125	dinvertedect	100	249	4	35	0.114286
MSH1	2	plastid	247484	247706	265688	265896	dinvertedect	91.031	223	4	45	0.0888889
MSH1	2	plastid	66857	67062	269570	269775	dinvertedect	100	206	2	77	0.025974
MSH1	2	plastid	182729	182934	207329	207534	dinvertedect	99.515	206	1	68	0.0147059
MSH1	2	plastid	288315	288518	306969	307174	dinvertedect	97.573	206	5	71	0.0704225
MSH1	2	plastid	165942	166134	307926	308118	dinvertedect	97.927	193	7	78	0.0897436
MSH1	2	plastid	68660	68844	361049	360865	inverted	98.919	185	0	77	0
MSH1	2	plastid	49243	49426	247673	247489	inverted	98.378	185	5	68	0.0735294
MSH1	2	plastid	80177	80360	278458	278640	dinvertedect	98.913	184	6	70	0.0857143
MSH1	2	plastid	263897	264071	265507	265681	dinvertedect	95.429	175	5	20	0.25
MSH1	2	plastid	44602	44760	270918	270770	inverted	92.5	160	3	60	0.05
MSH1	2	plastid	79223	79370	233642	233789	dinvertedect	97.297	148	4	71	0.056338
MSH1	2	plastid	36473	36619	196297	196153	inverted	97.279	147	1	117	0.00854701
MSH1	2	plastid	144152	144298	196153	196297	dinvertedect	97.279	147	4	123	0.0325203
MSH1	2	plastid	11394	11535	87937	88078	dinvertedect	100	142	1	83	0.0120482
MSH1	2	plastid	113664	113791	276619	276492	inverted	99.219	128	2	96	0.0208333
MSH1	2	plastid	65547	65673	73611	73737	dinvertedect	99.213	127	3	93	0.0322581
MSH1	2	plastid	239143	239268	263789	263905	dinvertedect	91.27	126	0	57	0
MSH1	2	plastid	144008	144130	333067	333185	dinvertedect	86.992	123	3	103	0.0291262
MSH1	2	plastid	128290	128402	286808	286701	inverted	94.69	113	2	110	0.0181818
MSH1	2	plastid	8915	9013	173043	172944	inverted	99	100	0	69	0
MSH1	2	plastid	31066	31150	111640	111724	dinvertedect	100	85	0	80	0
MSH1	2	plastid	127911	127983	195966	196038	dinvertedect	97.26	73	0	131	0
MSH1	2	plastid	204139	204160	256311	256332	dinvertedect	95.455	22	0	94	0
MSH1	3	plastid	134427	135193	257452	258143	dinvertedect	88.657	767	5	77	0.0649351
MSH1	3	plastid	19682	20237	346208	346763	dinvertedect	99.82	556	16	86	0.186047
MSH1	3	plastid	41464	41999	321967	321431	inverted	99.814	537	13	70	0.185714
MSH1	3	plastid	138910	139438	258129	258618	dinvertedect	84.499	529	6	105	0.0571429
MSH1	3	plastid	36362	36824	144409	143947	inverted	99.568	463	11	119	0.092437
MSH1	3	plastid	6118	6569	84540	84089	inverted	97.788	452	28	90	0.311111
MSH1	3	plastid	269859	270304	332183	332627	dinvertedect	96.637	446	5	59	0.0847458
MSH1	3	plastid	206095	206444	246766	247115	dinvertedect	100	350	8	95	0.0842105
MSH1	3	plastid	31725	32066	332522	332181	inverted	96.491	342	13	79	0.164557
MSH1	3	plastid	30938	31272	271395	271061	inverted	99.403	335	15	64	0.234375
MSH1	3	plastid	332652	332955	359300	358982	inverted	92.188	320	5	77	0.0649351
MSH1	3	plastid	48899	49185	110596	110303	inverted	95.27	296	14	95	0.147368
MSH1	3	plastid	30442	30722	255122	254842	inverted	99.644	281	15	59	0.254237
MSH1	3	plastid	234150	234429	270852	270573	inverted	96.441	281	5	79	0.0632911
MSH1	3	plastid	23253	23503	331831	331581	inverted	100	251	10	60	0.166667
MSH1	3	plastid	270775	271023	331877	332125	dinvertedect	100	249	3	48	0.0625
MSH1	3	plastid	247484	247706	265688	265896	dinvertedect	91.031	223	3	74	0.0405405
MSH1	3	plastid	66857	67062	269570	269775	dinvertedect	100	206	0	96	0
MSH1	3	plastid	182729	182934	207329	207534	dinvertedect	99.515	206	2	95	0.0210526
MSH1	3	plastid	288315	288518	306969	307174	dinvertedect	97.573	206	2	115	0.0173913
MSH1	3	plastid	165942	166134	307926	308118	dinvertedect	97.927	193	3	117	0.025641
MSH1	3	plastid	68660	68844	361049	360865	inverted	98.919	185	2	91	0.021978
MSH1	3	plastid	49243	49426	247673	247489	inverted	98.378	185	3	61	0.0491803
MSH1	3	plastid	80177	80360	278458	278640	dinvertedect	98.913	184	7	83	0.0843373
MSH1	3	plastid	263897	264071	265507	265681	dinvertedect	95.429	175	8	52	0.153846
MSH1	3	plastid	44602	44760	270918	270770	inverted	92.5	160	4	79	0.0506329
MSH1	3	plastid	79223	79370	233642	233789	dinvertedect	97.297	148	6	93	0.0645161
MSH1	3	plastid	36473	36619	196297	196153	inverted	97.279	147	4	166	0.0240964
MSH1	3	plastid	144152	144298	196153	196297	dinvertedect	97.279	147	6	201	0.0298507
MSH1	3	plastid	11394	11535	87937	88078	dinvertedect	100	142	6	121	0.0495868
MSH1	3	plastid	113664	113791	276619	276492	inverted	99.219	128	3	125	0.024
MSH1	3	plastid	65547	65673	73611	73737	dinvertedect	99.213	127	4	127	0.0314961
MSH1	3	plastid	239143	239268	263789	263905	dinvertedect	91.27	126	1	108	0.00925926
MSH1	3	plastid	144008	144130	333067	333185	dinvertedect	86.992	123	1	139	0.00719424
MSH1	3	plastid	128290	128402	286808	286701	inverted	94.69	113	1	126	0.00793651
MSH1	3	plastid	8915	9013	173043	172944	inverted	99	100	1	137	0.00729927
MSH1	3	plastid	31066	31150	111640	111724	dinvertedect	100	85	0	111	0
MSH1	3	plastid	127911	127983	195966	196038	dinvertedect	97.26	73	2	160	0.0125
MSH1	3	plastid	204139	204160	256311	256332	dinvertedect	95.455	22	0	105	0
Wild	3	plastid	134427	135193	257452	258143	dinvertedect	88.657	767	0	67	0
Wild	3	plastid	19682	20237	346208	346763	dinvertedect	99.82	556	2	59	0.0338983
Wild	3	plastid	41464	41999	321967	321431	inverted	99.814	537	0	52	0
Wild	3	plastid	138910	139438	258129	258618	dinvertedect	84.499	529	0	62	0
Wild	3	plastid	36362	36824	144409	143947	inverted	99.568	463	2	67	0.0298507
Wild	3	plastid	6118	6569	84540	84089	inverted	97.788	452	0	51	0
Wild	3	plastid	269859	270304	332183	332627	dinvertedect	96.637	446	0	43	0
Wild	3	plastid	206095	206444	246766	247115	dinvertedect	100	350	0	56	0
Wild	3	plastid	31725	32066	332522	332181	inverted	96.491	342	0	50	0
Wild	3	plastid	30938	31272	271395	271061	inverted	99.403	335	0	55	0
Wild	3	plastid	332652	332955	359300	358982	inverted	92.188	320	0	50	0
Wild	3	plastid	48899	49185	110596	110303	inverted	95.27	296	0	58	0
Wild	3	plastid	30442	30722	255122	254842	inverted	99.644	281	0	62	0
Wild	3	plastid	234150	234429	270852	270573	inverted	96.441	281	0	50	0
Wild	3	plastid	23253	23503	331831	331581	inverted	100	251	0	43	0
Wild	3	plastid	270775	271023	331877	332125	dinvertedect	100	249	1	36	0.0277778
Wild	3	plastid	247484	247706	265688	265896	dinvertedect	91.031	223	0	48	0
Wild	3	plastid	66857	67062	269570	269775	dinvertedect	100	206	0	64	0
Wild	3	plastid	182729	182934	207329	207534	dinvertedect	99.515	206	0	59	0
Wild	3	plastid	288315	288518	306969	307174	dinvertedect	97.573	206	1	64	0.015625
Wild	3	plastid	165942	166134	307926	308118	dinvertedect	97.927	193	0	65	0
Wild	3	plastid	68660	68844	361049	360865	inverted	98.919	185	0	63	0
Wild	3	plastid	49243	49426	247673	247489	inverted	98.378	185	0	57	0
Wild	3	plastid	80177	80360	278458	278640	dinvertedect	98.913	184	0	56	0
Wild	3	plastid	263897	264071	265507	265681	dinvertedect	95.429	175	0	32	0
Wild	3	plastid	44602	44760	270918	270770	inverted	92.5	160	0	52	0
Wild	3	plastid	79223	79370	233642	233789	dinvertedect	97.297	148	0	68	0
Wild	3	plastid	36473	36619	196297	196153	inverted	97.279	147	0	95	0
Wild	3	plastid	144152	144298	196153	196297	dinvertedect	97.279	147	0	90	0
Wild	3	plastid	11394	11535	87937	88078	dinvertedect	100	142	0	70	0
Wild	3	plastid	113664	113791	276619	276492	inverted	99.219	128	0	67	0
Wild	3	plastid	65547	65673	73611	73737	dinvertedect	99.213	127	0	60	0
Wild	3	plastid	239143	239268	263789	263905	dinvertedect	91.27	126	0	41	0
Wild	3	plastid	144008	144130	333067	333185	dinvertedect	86.992	123	0	61	0
Wild	3	plastid	128290	128402	286808	286701	inverted	94.69	113	0	77	0
Wild	3	plastid	8915	9013	173043	172944	inverted	99	100	0	66	0
Wild	3	plastid	31066	31150	111640	111724	dinvertedect	100	85	0	67	0
Wild	3	plastid	127911	127983	195966	196038	dinvertedect	97.26	73	0	90	0
Wild	3	plastid	204139	204160	256311	256332	dinvertedect	95.455	22	0	67	0
RadA	1	mito	134427	135193	257452	258143	dinvertedect	88.657	767	19	155	0.122581
RadA	1	mito	19682	20237	346208	346763	dinvertedect	99.82	556	76	124	0.612903
RadA	1	mito	41464	41999	321967	321431	inverted	99.814	537	6	148	0.0405405
RadA	1	mito	138910	139438	258129	258618	dinvertedect	84.499	529	1	149	0.00671141
RadA	1	mito	36362	36824	144409	143947	inverted	99.568	463	14	178	0.0786517
RadA	1	mito	6118	6569	84540	84089	inverted	97.788	452	7	181	0.038674
RadA	1	mito	269859	270304	332183	332627	dinvertedect	96.637	446	2	19	0.105263
RadA	1	mito	206095	206444	246766	247115	dinvertedect	100	350	61	138	0.442029
RadA	1	mito	31725	32066	332522	332181	inverted	96.491	342	1	100	0.01
RadA	1	mito	30938	31272	271395	271061	inverted	99.403	335	4	146	0.0273973
RadA	1	mito	332652	332955	359300	358982	inverted	92.188	320	0	68	0
RadA	1	mito	48899	49185	110596	110303	inverted	95.27	296	3	164	0.0182927
RadA	1	mito	30442	30722	255122	254842	inverted	99.644	281	17	140	0.121429
RadA	1	mito	234150	234429	270852	270573	inverted	96.441	281	0	75	0
RadA	1	mito	23253	23503	331831	331581	inverted	100	251	0	134	0
RadA	1	mito	270775	271023	331877	332125	dinvertedect	100	249	54	67	0.80597
RadA	1	mito	247484	247706	265688	265896	dinvertedect	91.031	223	1	59	0.0169492
RadA	1	mito	66857	67062	269570	269775	dinvertedect	100	206	0	176	0
RadA	1	mito	182729	182934	207329	207534	dinvertedect	99.515	206	13	192	0.0677083
RadA	1	mito	288315	288518	306969	307174	dinvertedect	97.573	206	24	132	0.181818
RadA	1	mito	165942	166134	307926	308118	dinvertedect	97.927	193	0	177	0
RadA	1	mito	68660	68844	361049	360865	inverted	98.919	185	3	233	0.0128755
RadA	1	mito	49243	49426	247673	247489	inverted	98.378	185	3	127	0.023622
RadA	1	mito	80177	80360	278458	278640	dinvertedect	98.913	184	0	132	0
RadA	1	mito	263897	264071	265507	265681	dinvertedect	95.429	175	2	34	0.0588235
RadA	1	mito	44602	44760	270918	270770	inverted	92.5	160	0	97	0
RadA	1	mito	79223	79370	233642	233789	dinvertedect	97.297	148	0	142	0
RadA	1	mito	36473	36619	196297	196153	inverted	97.279	147	2	231	0.00865801
RadA	1	mito	144152	144298	196153	196297	dinvertedect	97.279	147	5	242	0.0206612
RadA	1	mito	11394	11535	87937	88078	dinvertedect	100	142	6	230	0.026087
RadA	1	mito	113664	113791	276619	276492	inverted	99.219	128	0	172	0
RadA	1	mito	65547	65673	73611	73737	dinvertedect	99.213	127	97	241	0.40249
RadA	1	mito	239143	239268	263789	263905	dinvertedect	91.27	126	17	115	0.147826
RadA	1	mito	144008	144130	333067	333185	dinvertedect	86.992	123	0	122	0
RadA	1	mito	128290	128402	286808	286701	inverted	94.69	113	0	180	0
RadA	1	mito	8915	9013	173043	172944	inverted	99	100	1	260	0.00384615
RadA	1	mito	31066	31150	111640	111724	dinvertedect	100	85	2	189	0.010582
RadA	1	mito	127911	127983	195966	196038	dinvertedect	97.26	73	5	254	0.019685
RadA	1	mito	204139	204160	256311	256332	dinvertedect	95.455	22	0	159	0
RadA	1	plastid	134427	135193	257452	258143	dinvertedect	88.657	767	5	43	0.116279
RadA	1	plastid	19682	20237	346208	346763	dinvertedect	99.82	556	26	48	0.541667
RadA	1	plastid	41464	41999	321967	321431	inverted	99.814	537	0	45	0
RadA	1	plastid	138910	139438	258129	258618	dinvertedect	84.499	529	2	56	0.0357143
RadA	1	plastid	36362	36824	144409	143947	inverted	99.568	463	7	62	0.112903
RadA	1	plastid	6118	6569	84540	84089	inverted	97.788	452	10	67	0.149254
RadA	1	plastid	269859	270304	332183	332627	dinvertedect	96.637	446	1	3	0.333333
RadA	1	plastid	206095	206444	246766	247115	dinvertedect	100	350	28	49	0.571429
RadA	1	plastid	31725	32066	332522	332181	inverted	96.491	342	0	26	0
RadA	1	plastid	30938	31272	271395	271061	inverted	99.403	335	0	43	0
RadA	1	plastid	332652	332955	359300	358982	inverted	92.188	320	0	31	0
RadA	1	plastid	48899	49185	110596	110303	inverted	95.27	296	1	73	0.0136986
RadA	1	plastid	30442	30722	255122	254842	inverted	99.644	281	4	46	0.0869565
RadA	1	plastid	234150	234429	270852	270573	inverted	96.441	281	0	36	0
RadA	1	plastid	23253	23503	331831	331581	inverted	100	251	1	46	0.0217391
RadA	1	plastid	270775	271023	331877	332125	dinvertedect	100	249	17	26	0.653846
RadA	1	plastid	247484	247706	265688	265896	dinvertedect	91.031	223	1	23	0.0434783
RadA	1	plastid	66857	67062	269570	269775	dinvertedect	100	206	0	53	0
RadA	1	plastid	182729	182934	207329	207534	dinvertedect	99.515	206	3	58	0.0517241
RadA	1	plastid	288315	288518	306969	307174	dinvertedect	97.573	206	5	48	0.104167
RadA	1	plastid	165942	166134	307926	308118	dinvertedect	97.927	193	0	69	0
RadA	1	plastid	68660	68844	361049	360865	inverted	98.919	185	0	70	0
RadA	1	plastid	49243	49426	247673	247489	inverted	98.378	185	0	51	0
RadA	1	plastid	80177	80360	278458	278640	dinvertedect	98.913	184	0	48	0
RadA	1	plastid	263897	264071	265507	265681	dinvertedect	95.429	175	0	17	0
RadA	1	plastid	44602	44760	270918	270770	inverted	92.5	160	1	30	0.0333333
RadA	1	plastid	79223	79370	233642	233789	dinvertedect	97.297	148	0	60	0
RadA	1	plastid	36473	36619	196297	196153	inverted	97.279	147	0	92	0
RadA	1	plastid	144152	144298	196153	196297	dinvertedect	97.279	147	2	96	0.0208333
RadA	1	plastid	11394	11535	87937	88078	dinvertedect	100	142	1	93	0.0107527
RadA	1	plastid	113664	113791	276619	276492	inverted	99.219	128	0	73	0
RadA	1	plastid	65547	65673	73611	73737	dinvertedect	99.213	127	17	76	0.223684
RadA	1	plastid	239143	239268	263789	263905	dinvertedect	91.27	126	2	51	0.0392157
RadA	1	plastid	144008	144130	333067	333185	dinvertedect	86.992	123	0	48	0
RadA	1	plastid	128290	128402	286808	286701	inverted	94.69	113	0	66	0
RadA	1	plastid	8915	9013	173043	172944	inverted	99	100	0	83	0
RadA	1	plastid	31066	31150	111640	111724	dinvertedect	100	85	1	70	0.0142857
RadA	1	plastid	127911	127983	195966	196038	dinvertedect	97.26	73	2	85	0.0235294
RadA	1	plastid	204139	204160	256311	256332	dinvertedect	95.455	22	0	53	0
RadA	2	mito	134427	135193	257452	258143	dinvertedect	88.657	767	0	0	#DIV/0!
RadA	2	mito	19682	20237	346208	346763	dinvertedect	99.82	556	1	2	0.5
RadA	2	mito	41464	41999	321967	321431	inverted	99.814	537	0	0	#DIV/0!
RadA	2	mito	138910	139438	258129	258618	dinvertedect	84.499	529	0	1	0
RadA	2	mito	36362	36824	144409	143947	inverted	99.568	463	0	2	0
RadA	2	mito	6118	6569	84540	84089	inverted	97.788	452	0	4	0
RadA	2	mito	269859	270304	332183	332627	dinvertedect	96.637	446	0	1	0
RadA	2	mito	206095	206444	246766	247115	dinvertedect	100	350	0	2	0
RadA	2	mito	31725	32066	332522	332181	inverted	96.491	342	0	1	0
RadA	2	mito	30938	31272	271395	271061	inverted	99.403	335	0	2	0
RadA	2	mito	332652	332955	359300	358982	inverted	92.188	320	0	1	0
RadA	2	mito	48899	49185	110596	110303	inverted	95.27	296	0	2	0
RadA	2	mito	30442	30722	255122	254842	inverted	99.644	281	0	1	0
RadA	2	mito	234150	234429	270852	270573	inverted	96.441	281	0	1	0
RadA	2	mito	23253	23503	331831	331581	inverted	100	251	0	3	0
RadA	2	mito	270775	271023	331877	332125	dinvertedect	100	249	1	2	0.5
RadA	2	mito	247484	247706	265688	265896	dinvertedect	91.031	223	0	1	0
RadA	2	mito	66857	67062	269570	269775	dinvertedect	100	206	0	1	0
RadA	2	mito	182729	182934	207329	207534	dinvertedect	99.515	206	0	4	0
RadA	2	mito	288315	288518	306969	307174	dinvertedect	97.573	206	0	1	0
RadA	2	mito	165942	166134	307926	308118	dinvertedect	97.927	193	0	1	0
RadA	2	mito	68660	68844	361049	360865	inverted	98.919	185	0	1	0
RadA	2	mito	49243	49426	247673	247489	inverted	98.378	185	0	2	0
RadA	2	mito	80177	80360	278458	278640	dinvertedect	98.913	184	0	3	0
RadA	2	mito	263897	264071	265507	265681	dinvertedect	95.429	175	0	1	0
RadA	2	mito	44602	44760	270918	270770	inverted	92.5	160	0	0	#DIV/0!
RadA	2	mito	79223	79370	233642	233789	dinvertedect	97.297	148	0	2	0
RadA	2	mito	36473	36619	196297	196153	inverted	97.279	147	0	2	0
RadA	2	mito	144152	144298	196153	196297	dinvertedect	97.279	147	0	4	0
RadA	2	mito	11394	11535	87937	88078	dinvertedect	100	142	0	2	0
RadA	2	mito	113664	113791	276619	276492	inverted	99.219	128	0	4	0
RadA	2	mito	65547	65673	73611	73737	dinvertedect	99.213	127	1	2	0.5
RadA	2	mito	239143	239268	263789	263905	dinvertedect	91.27	126	0	2	0
RadA	2	mito	144008	144130	333067	333185	dinvertedect	86.992	123	0	3	0
RadA	2	mito	128290	128402	286808	286701	inverted	94.69	113	0	2	0
RadA	2	mito	8915	9013	173043	172944	inverted	99	100	0	2	0
RadA	2	mito	31066	31150	111640	111724	dinvertedect	100	85	0	1	0
RadA	2	mito	127911	127983	195966	196038	dinvertedect	97.26	73	0	4	0
RadA	2	mito	204139	204160	256311	256332	dinvertedect	95.455	22	0	3	0
RadA	3	mito	134427	135193	257452	258143	dinvertedect	88.657	767	2	22	0.0909091
RadA	3	mito	19682	20237	346208	346763	dinvertedect	99.82	556	8	22	0.363636
RadA	3	mito	41464	41999	321967	321431	inverted	99.814	537	2	39	0.0512821
RadA	3	mito	138910	139438	258129	258618	dinvertedect	84.499	529	0	24	0
RadA	3	mito	36362	36824	144409	143947	inverted	99.568	463	4	41	0.097561
RadA	3	mito	6118	6569	84540	84089	inverted	97.788	452	0	37	0
RadA	3	mito	269859	270304	332183	332627	dinvertedect	96.637	446	0	3	0
RadA	3	mito	206095	206444	246766	247115	dinvertedect	100	350	13	30	0.433333
RadA	3	mito	31725	32066	332522	332181	inverted	96.491	342	0	22	0
RadA	3	mito	30938	31272	271395	271061	inverted	99.403	335	0	27	0
RadA	3	mito	332652	332955	359300	358982	inverted	92.188	320	0	14	0
RadA	3	mito	48899	49185	110596	110303	inverted	95.27	296	0	57	0
RadA	3	mito	30442	30722	255122	254842	inverted	99.644	281	1	28	0.0357143
RadA	3	mito	234150	234429	270852	270573	inverted	96.441	281	0	23	0
RadA	3	mito	23253	23503	331831	331581	inverted	100	251	0	25	0
RadA	3	mito	270775	271023	331877	332125	dinvertedect	100	249	10	12	0.833333
RadA	3	mito	247484	247706	265688	265896	dinvertedect	91.031	223	0	12	0
RadA	3	mito	66857	67062	269570	269775	dinvertedect	100	206	0	63	0
RadA	3	mito	182729	182934	207329	207534	dinvertedect	99.515	206	4	35	0.114286
RadA	3	mito	288315	288518	306969	307174	dinvertedect	97.573	206	7	23	0.304348
RadA	3	mito	165942	166134	307926	308118	dinvertedect	97.927	193	0	25	0
RadA	3	mito	68660	68844	361049	360865	inverted	98.919	185	0	66	0
RadA	3	mito	49243	49426	247673	247489	inverted	98.378	185	0	45	0
RadA	3	mito	80177	80360	278458	278640	dinvertedect	98.913	184	0	23	0
RadA	3	mito	263897	264071	265507	265681	dinvertedect	95.429	175	0	5	0
RadA	3	mito	44602	44760	270918	270770	inverted	92.5	160	0	38	0
RadA	3	mito	79223	79370	233642	233789	dinvertedect	97.297	148	0	36	0
RadA	3	mito	36473	36619	196297	196153	inverted	97.279	147	0	63	0
RadA	3	mito	144152	144298	196153	196297	dinvertedect	97.279	147	3	44	0.0681818
RadA	3	mito	11394	11535	87937	88078	dinvertedect	100	142	0	44	0
RadA	3	mito	113664	113791	276619	276492	inverted	99.219	128	1	37	0.027027
RadA	3	mito	65547	65673	73611	73737	dinvertedect	99.213	127	38	72	0.527778
RadA	3	mito	239143	239268	263789	263905	dinvertedect	91.27	126	1	29	0.0344828
RadA	3	mito	144008	144130	333067	333185	dinvertedect	86.992	123	7	20	0.35
RadA	3	mito	128290	128402	286808	286701	inverted	94.69	113	0	33	0
RadA	3	mito	8915	9013	173043	172944	inverted	99	100	0	40	0
RadA	3	mito	31066	31150	111640	111724	dinvertedect	100	85	0	42	0
RadA	3	mito	127911	127983	195966	196038	dinvertedect	97.26	73	0	54	0
RadA	3	mito	204139	204160	256311	256332	dinvertedect	95.455	22	0	23	0
RadA	3	plastid	134427	135193	257452	258143	dinvertedect	88.657	767	8	66	0.121212
RadA	3	plastid	19682	20237	346208	346763	dinvertedect	99.82	556	24	66	0.363636
RadA	3	plastid	41464	41999	321967	321431	inverted	99.814	537	0	73	0
RadA	3	plastid	138910	139438	258129	258618	dinvertedect	84.499	529	0	80	0
RadA	3	plastid	36362	36824	144409	143947	inverted	99.568	463	4	60	0.0666667
RadA	3	plastid	6118	6569	84540	84089	inverted	97.788	452	4	90	0.0444444
RadA	3	plastid	269859	270304	332183	332627	dinvertedect	96.637	446	1	3	0.333333
RadA	3	plastid	206095	206444	246766	247115	dinvertedect	100	350	22	65	0.338462
RadA	3	plastid	31725	32066	332522	332181	inverted	96.491	342	1	42	0.0238095
RadA	3	plastid	30938	31272	271395	271061	inverted	99.403	335	0	49	0
RadA	3	plastid	332652	332955	359300	358982	inverted	92.188	320	0	35	0
RadA	3	plastid	48899	49185	110596	110303	inverted	95.27	296	2	89	0.0224719
RadA	3	plastid	30442	30722	255122	254842	inverted	99.644	281	4	69	0.057971
RadA	3	plastid	234150	234429	270852	270573	inverted	96.441	281	0	38	0
RadA	3	plastid	23253	23503	331831	331581	inverted	100	251	0	45	0
RadA	3	plastid	270775	271023	331877	332125	dinvertedect	100	249	12	18	0.666667
RadA	3	plastid	247484	247706	265688	265896	dinvertedect	91.031	223	0	31	0
RadA	3	plastid	66857	67062	269570	269775	dinvertedect	100	206	0	104	0
RadA	3	plastid	182729	182934	207329	207534	dinvertedect	99.515	206	3	83	0.0361446
RadA	3	plastid	288315	288518	306969	307174	dinvertedect	97.573	206	7	54	0.12963
RadA	3	plastid	165942	166134	307926	308118	dinvertedect	97.927	193	0	66	0
RadA	3	plastid	68660	68844	361049	360865	inverted	98.919	185	0	132	0
RadA	3	plastid	49243	49426	247673	247489	inverted	98.378	185	3	87	0.0344828
RadA	3	plastid	80177	80360	278458	278640	dinvertedect	98.913	184	0	51	0
RadA	3	plastid	263897	264071	265507	265681	dinvertedect	95.429	175	0	15	0
RadA	3	plastid	44602	44760	270918	270770	inverted	92.5	160	0	58	0
RadA	3	plastid	79223	79370	233642	233789	dinvertedect	97.297	148	0	67	0
RadA	3	plastid	36473	36619	196297	196153	inverted	97.279	147	0	95	0
RadA	3	plastid	144152	144298	196153	196297	dinvertedect	97.279	147	1	90	0.0111111
RadA	3	plastid	11394	11535	87937	88078	dinvertedect	100	142	2	98	0.0204082
RadA	3	plastid	113664	113791	276619	276492	inverted	99.219	128	1	68	0.0147059
RadA	3	plastid	65547	65673	73611	73737	dinvertedect	99.213	127	48	138	0.347826
RadA	3	plastid	239143	239268	263789	263905	dinvertedect	91.27	126	6	54	0.111111
RadA	3	plastid	144008	144130	333067	333185	dinvertedect	86.992	123	21	61	0.344262
RadA	3	plastid	128290	128402	286808	286701	inverted	94.69	113	0	79	0
RadA	3	plastid	8915	9013	173043	172944	inverted	99	100	0	112	0
RadA	3	plastid	31066	31150	111640	111724	dinvertedect	100	85	1	82	0.0121951
RadA	3	plastid	127911	127983	195966	196038	dinvertedect	97.26	73	3	98	0.0306122
RadA	3	plastid	204139	204160	256311	256332	dinvertedect	95.455	22	0	71	0
Wild	1	plastid	134427	135193	257452	258143	dinvertedect	88.657	767	4	114	0.0350877
Wild	1	plastid	19682	20237	346208	346763	dinvertedect	99.82	556	5	126	0.0396825
Wild	1	plastid	41464	41999	321967	321431	inverted	99.814	537	3	164	0.0182927
Wild	1	plastid	138910	139438	258129	258618	dinvertedect	84.499	529	0	153	0
Wild	1	plastid	36362	36824	144409	143947	inverted	99.568	463	0	152	0
Wild	1	plastid	6118	6569	84540	84089	inverted	97.788	452	2	114	0.0175439
Wild	1	plastid	269859	270304	332183	332627	dinvertedect	96.637	446	0	111	0
Wild	1	plastid	206095	206444	246766	247115	dinvertedect	100	350	2	104	0.0192308
Wild	1	plastid	31725	32066	332522	332181	inverted	96.491	342	0	144	0
Wild	1	plastid	30938	31272	271395	271061	inverted	99.403	335	2	138	0.0144928
Wild	1	plastid	332652	332955	359300	358982	inverted	92.188	320	0	112	0
Wild	1	plastid	48899	49185	110596	110303	inverted	95.27	296	0	138	0
Wild	1	plastid	30442	30722	255122	254842	inverted	99.644	281	1	140	0.00714286
Wild	1	plastid	234150	234429	270852	270573	inverted	96.441	281	0	139	0
Wild	1	plastid	23253	23503	331831	331581	inverted	100	251	3	130	0.0230769
Wild	1	plastid	270775	271023	331877	332125	dinvertedect	100	249	3	127	0.023622
Wild	1	plastid	247484	247706	265688	265896	dinvertedect	91.031	223	0	110	0
Wild	1	plastid	66857	67062	269570	269775	dinvertedect	100	206	0	123	0
Wild	1	plastid	182729	182934	207329	207534	dinvertedect	99.515	206	0	128	0
Wild	1	plastid	288315	288518	306969	307174	dinvertedect	97.573	206	0	148	0
Wild	1	plastid	165942	166134	307926	308118	dinvertedect	97.927	193	0	153	0
Wild	1	plastid	68660	68844	361049	360865	inverted	98.919	185	0	125	0
Wild	1	plastid	49243	49426	247673	247489	inverted	98.378	185	0	133	0
Wild	1	plastid	80177	80360	278458	278640	dinvertedect	98.913	184	0	154	0
Wild	1	plastid	263897	264071	265507	265681	dinvertedect	95.429	175	1	85	0.0117647
Wild	1	plastid	44602	44760	270918	270770	inverted	92.5	160	0	138	0
Wild	1	plastid	79223	79370	233642	233789	dinvertedect	97.297	148	0	159	0
Wild	1	plastid	36473	36619	196297	196153	inverted	97.279	147	0	213	0
Wild	1	plastid	144152	144298	196153	196297	dinvertedect	97.279	147	0	218	0
Wild	1	plastid	11394	11535	87937	88078	dinvertedect	100	142	0	153	0
Wild	1	plastid	113664	113791	276619	276492	inverted	99.219	128	0	168	0
Wild	1	plastid	65547	65673	73611	73737	dinvertedect	99.213	127	0	146	0
Wild	1	plastid	239143	239268	263789	263905	dinvertedect	91.27	126	0	130	0
Wild	1	plastid	144008	144130	333067	333185	dinvertedect	86.992	123	0	158	0
Wild	1	plastid	128290	128402	286808	286701	inverted	94.69	113	0	171	0
Wild	1	plastid	8915	9013	173043	172944	inverted	99	100	1	162	0.00617284
Wild	1	plastid	31066	31150	111640	111724	dinvertedect	100	85	0	169	0
Wild	1	plastid	127911	127983	195966	196038	dinvertedect	97.26	73	0	222	0
Wild	1	plastid	204139	204160	256311	256332	dinvertedect	95.455	22	0	143	0
Wild	3	mito	134427	135193	257452	258143	dinvertedect	88.657	767	0	23	0
Wild	3	mito	19682	20237	346208	346763	dinvertedect	99.82	556	0	21	0
Wild	3	mito	41464	41999	321967	321431	inverted	99.814	537	1	21	0.047619
Wild	3	mito	138910	139438	258129	258618	dinvertedect	84.499	529	0	23	0
Wild	3	mito	36362	36824	144409	143947	inverted	99.568	463	0	22	0
Wild	3	mito	6118	6569	84540	84089	inverted	97.788	452	0	23	0
Wild	3	mito	269859	270304	332183	332627	dinvertedect	96.637	446	0	26	0
Wild	3	mito	206095	206444	246766	247115	dinvertedect	100	350	0	29	0
Wild	3	mito	31725	32066	332522	332181	inverted	96.491	342	0	31	0
Wild	3	mito	30938	31272	271395	271061	inverted	99.403	335	1	24	0.0416667
Wild	3	mito	332652	332955	359300	358982	inverted	92.188	320	0	20	0
Wild	3	mito	48899	49185	110596	110303	inverted	95.27	296	0	29	0
Wild	3	mito	30442	30722	255122	254842	inverted	99.644	281	0	31	0
Wild	3	mito	234150	234429	270852	270573	inverted	96.441	281	0	21	0
Wild	3	mito	23253	23503	331831	331581	inverted	100	251	0	27	0
Wild	3	mito	270775	271023	331877	332125	dinvertedect	100	249	0	24	0
Wild	3	mito	247484	247706	265688	265896	dinvertedect	91.031	223	0	27	0
Wild	3	mito	66857	67062	269570	269775	dinvertedect	100	206	0	18	0
Wild	3	mito	182729	182934	207329	207534	dinvertedect	99.515	206	0	32	0
Wild	3	mito	288315	288518	306969	307174	dinvertedect	97.573	206	1	27	0.037037
Wild	3	mito	165942	166134	307926	308118	dinvertedect	97.927	193	0	25	0
Wild	3	mito	68660	68844	361049	360865	inverted	98.919	185	0	18	0
Wild	3	mito	49243	49426	247673	247489	inverted	98.378	185	0	29	0
Wild	3	mito	80177	80360	278458	278640	dinvertedect	98.913	184	0	18	0
Wild	3	mito	263897	264071	265507	265681	dinvertedect	95.429	175	0	19	0
Wild	3	mito	44602	44760	270918	270770	inverted	92.5	160	0	25	0
Wild	3	mito	79223	79370	233642	233789	dinvertedect	97.297	148	0	21	0
Wild	3	mito	36473	36619	196297	196153	inverted	97.279	147	0	27	0
Wild	3	mito	144152	144298	196153	196297	dinvertedect	97.279	147	0	28	0
Wild	3	mito	11394	11535	87937	88078	dinvertedect	100	142	0	32	0
Wild	3	mito	113664	113791	276619	276492	inverted	99.219	128	0	33	0
Wild	3	mito	65547	65673	73611	73737	dinvertedect	99.213	127	0	20	0
Wild	3	mito	239143	239268	263789	263905	dinvertedect	91.27	126	0	22	0
Wild	3	mito	144008	144130	333067	333185	dinvertedect	86.992	123	0	25	0
Wild	3	mito	128290	128402	286808	286701	inverted	94.69	113	0	28	0
Wild	3	mito	8915	9013	173043	172944	inverted	99	100	0	37	0
Wild	3	mito	31066	31150	111640	111724	dinvertedect	100	85	0	30	0
Wild	3	mito	127911	127983	195966	196038	dinvertedect	97.26	73	0	28	0
Wild	3	mito	204139	204160	256311	256332	dinvertedect	95.455	22	0	30	0
RecA3	1	mito	134427	135193	257452	258143	dinvertedect	88.657	767	2	194	0.0103093
RecA3	1	mito	19682	20237	346208	346763	dinvertedect	99.82	556	14	137	0.10219
RecA3	1	mito	41464	41999	321967	321431	inverted	99.814	537	15	242	0.0619835
RecA3	1	mito	138910	139438	258129	258618	dinvertedect	84.499	529	0	196	0
RecA3	1	mito	36362	36824	144409	143947	inverted	99.568	463	4	227	0.0176211
RecA3	1	mito	6118	6569	84540	84089	inverted	97.788	452	2	199	0.0100503
RecA3	1	mito	269859	270304	332183	332627	dinvertedect	96.637	446	5	138	0.0362319
RecA3	1	mito	206095	206444	246766	247115	dinvertedect	100	350	23	194	0.118557
RecA3	1	mito	31725	32066	332522	332181	inverted	96.491	342	1	193	0.00518135
RecA3	1	mito	30938	31272	271395	271061	inverted	99.403	335	2	227	0.00881057
RecA3	1	mito	332652	332955	359300	358982	inverted	92.188	320	1	141	0.0070922
RecA3	1	mito	48899	49185	110596	110303	inverted	95.27	296	2	256	0.0078125
RecA3	1	mito	30442	30722	255122	254842	inverted	99.644	281	10	200	0.05
RecA3	1	mito	234150	234429	270852	270573	inverted	96.441	281	2	157	0.0127389
RecA3	1	mito	23253	23503	331831	331581	inverted	100	251	2	187	0.0106952
RecA3	1	mito	270775	271023	331877	332125	dinvertedect	100	249	42	177	0.237288
RecA3	1	mito	247484	247706	265688	265896	dinvertedect	91.031	223	2	146	0.0136986
RecA3	1	mito	66857	67062	269570	269775	dinvertedect	100	206	2	245	0.00816327
RecA3	1	mito	182729	182934	207329	207534	dinvertedect	99.515	206	11	230	0.0478261
RecA3	1	mito	288315	288518	306969	307174	dinvertedect	97.573	206	5	231	0.021645
RecA3	1	mito	165942	166134	307926	308118	dinvertedect	97.927	193	0	239	0
RecA3	1	mito	68660	68844	361049	360865	inverted	98.919	185	1	214	0.0046729
RecA3	1	mito	49243	49426	247673	247489	inverted	98.378	185	1	201	0.00497512
RecA3	1	mito	80177	80360	278458	278640	dinvertedect	98.913	184	0	266	0
RecA3	1	mito	263897	264071	265507	265681	dinvertedect	95.429	175	1	108	0.00925926
RecA3	1	mito	44602	44760	270918	270770	inverted	92.5	160	0	185	0
RecA3	1	mito	79223	79370	233642	233789	dinvertedect	97.297	148	0	219	0
RecA3	1	mito	36473	36619	196297	196153	inverted	97.279	147	0	346	0
RecA3	1	mito	144152	144298	196153	196297	dinvertedect	97.279	147	2	308	0.00649351
RecA3	1	mito	11394	11535	87937	88078	dinvertedect	100	142	2	244	0.00819672
RecA3	1	mito	113664	113791	276619	276492	inverted	99.219	128	0	287	0
RecA3	1	mito	65547	65673	73611	73737	dinvertedect	99.213	127	41	256	0.160156
RecA3	1	mito	239143	239268	263789	263905	dinvertedect	91.27	126	0	166	0
RecA3	1	mito	144008	144130	333067	333185	dinvertedect	86.992	123	0	180	0
RecA3	1	mito	128290	128402	286808	286701	inverted	94.69	113	2	232	0.00862069
RecA3	1	mito	8915	9013	173043	172944	inverted	99	100	0	249	0
RecA3	1	mito	31066	31150	111640	111724	dinvertedect	100	85	2	270	0.00740741
RecA3	1	mito	127911	127983	195966	196038	dinvertedect	97.26	73	1	322	0.00310559
RecA3	1	mito	204139	204160	256311	256332	dinvertedect	95.455	22	3	238	0.012605
RecA3	2	mito	134427	135193	257452	258143	dinvertedect	88.657	767	23	613	0.0375204
RecA3	2	mito	19682	20237	346208	346763	dinvertedect	99.82	556	47	435	0.108046
RecA3	2	mito	41464	41999	321967	321431	inverted	99.814	537	89	701	0.126961
RecA3	2	mito	138910	139438	258129	258618	dinvertedect	84.499	529	0	634	0
RecA3	2	mito	36362	36824	144409	143947	inverted	99.568	463	15	614	0.02443
RecA3	2	mito	6118	6569	84540	84089	inverted	97.788	452	16	603	0.026534
RecA3	2	mito	269859	270304	332183	332627	dinvertedect	96.637	446	7	407	0.017199
RecA3	2	mito	206095	206444	246766	247115	dinvertedect	100	350	98	595	0.164706
RecA3	2	mito	31725	32066	332522	332181	inverted	96.491	342	1	527	0.00189753
RecA3	2	mito	30938	31272	271395	271061	inverted	99.403	335	10	600	0.0166667
RecA3	2	mito	332652	332955	359300	358982	inverted	92.188	320	3	403	0.00744417
RecA3	2	mito	48899	49185	110596	110303	inverted	95.27	296	3	833	0.00360144
RecA3	2	mito	30442	30722	255122	254842	inverted	99.644	281	35	613	0.0570962
RecA3	2	mito	234150	234429	270852	270573	inverted	96.441	281	3	512	0.00585938
RecA3	2	mito	23253	23503	331831	331581	inverted	100	251	5	515	0.00970874
RecA3	2	mito	270775	271023	331877	332125	dinvertedect	100	249	102	506	0.201581
RecA3	2	mito	247484	247706	265688	265896	dinvertedect	91.031	223	4	498	0.00803213
RecA3	2	mito	66857	67062	269570	269775	dinvertedect	100	206	10	719	0.0139082
RecA3	2	mito	182729	182934	207329	207534	dinvertedect	99.515	206	17	690	0.0246377
RecA3	2	mito	288315	288518	306969	307174	dinvertedect	97.573	206	26	552	0.0471014
RecA3	2	mito	165942	166134	307926	308118	dinvertedect	97.927	193	1	635	0.0015748
RecA3	2	mito	68660	68844	361049	360865	inverted	98.919	185	2	652	0.00306748
RecA3	2	mito	49243	49426	247673	247489	inverted	98.378	185	7	697	0.010043
RecA3	2	mito	80177	80360	278458	278640	dinvertedect	98.913	184	1	717	0.0013947
RecA3	2	mito	263897	264071	265507	265681	dinvertedect	95.429	175	1	345	0.00289855
RecA3	2	mito	44602	44760	270918	270770	inverted	92.5	160	0	647	0
RecA3	2	mito	79223	79370	233642	233789	dinvertedect	97.297	148	0	740	0
RecA3	2	mito	36473	36619	196297	196153	inverted	97.279	147	1	874	0.00114416
RecA3	2	mito	144152	144298	196153	196297	dinvertedect	97.279	147	4	849	0.00471143
RecA3	2	mito	11394	11535	87937	88078	dinvertedect	100	142	6	688	0.00872093
RecA3	2	mito	113664	113791	276619	276492	inverted	99.219	128	4	762	0.00524934
RecA3	2	mito	65547	65673	73611	73737	dinvertedect	99.213	127	91	787	0.115629
RecA3	2	mito	239143	239268	263789	263905	dinvertedect	91.27	126	2	593	0.00337268
RecA3	2	mito	144008	144130	333067	333185	dinvertedect	86.992	123	0	555	0
RecA3	2	mito	128290	128402	286808	286701	inverted	94.69	113	2	687	0.00291121
RecA3	2	mito	8915	9013	173043	172944	inverted	99	100	2	634	0.00315457
RecA3	2	mito	31066	31150	111640	111724	dinvertedect	100	85	5	750	0.00666667
RecA3	2	mito	127911	127983	195966	196038	dinvertedect	97.26	73	2	919	0.00217628
RecA3	2	mito	204139	204160	256311	256332	dinvertedect	95.455	22	0	723	0
RecA3	3	mito	134427	135193	257452	258143	dinvertedect	88.657	767	8	261	0.0306513
RecA3	3	mito	19682	20237	346208	346763	dinvertedect	99.82	556	27	198	0.136364
RecA3	3	mito	41464	41999	321967	321431	inverted	99.814	537	16	330	0.0484848
RecA3	3	mito	138910	139438	258129	258618	dinvertedect	84.499	529	1	275	0.00363636
RecA3	3	mito	36362	36824	144409	143947	inverted	99.568	463	5	278	0.0179856
RecA3	3	mito	6118	6569	84540	84089	inverted	97.788	452	4	230	0.0173913
RecA3	3	mito	269859	270304	332183	332627	dinvertedect	96.637	446	0	174	0
RecA3	3	mito	206095	206444	246766	247115	dinvertedect	100	350	38	230	0.165217
RecA3	3	mito	31725	32066	332522	332181	inverted	96.491	342	0	233	0
RecA3	3	mito	30938	31272	271395	271061	inverted	99.403	335	3	284	0.0105634
RecA3	3	mito	332652	332955	359300	358982	inverted	92.188	320	0	181	0
RecA3	3	mito	48899	49185	110596	110303	inverted	95.27	296	1	334	0.00299401
RecA3	3	mito	30442	30722	255122	254842	inverted	99.644	281	22	298	0.0738255
RecA3	3	mito	234150	234429	270852	270573	inverted	96.441	281	0	193	0
RecA3	3	mito	23253	23503	331831	331581	inverted	100	251	2	241	0.00829876
RecA3	3	mito	270775	271023	331877	332125	dinvertedect	100	249	54	224	0.241071
RecA3	3	mito	247484	247706	265688	265896	dinvertedect	91.031	223	4	233	0.0171674
RecA3	3	mito	66857	67062	269570	269775	dinvertedect	100	206	3	338	0.00887574
RecA3	3	mito	182729	182934	207329	207534	dinvertedect	99.515	206	6	264	0.0227273
RecA3	3	mito	288315	288518	306969	307174	dinvertedect	97.573	206	14	345	0.0405797
RecA3	3	mito	165942	166134	307926	308118	dinvertedect	97.927	193	0	329	0
RecA3	3	mito	68660	68844	361049	360865	inverted	98.919	185	0	335	0
RecA3	3	mito	49243	49426	247673	247489	inverted	98.378	185	2	302	0.00662252
RecA3	3	mito	80177	80360	278458	278640	dinvertedect	98.913	184	0	338	0
RecA3	3	mito	263897	264071	265507	265681	dinvertedect	95.429	175	0	177	0
RecA3	3	mito	44602	44760	270918	270770	inverted	92.5	160	0	284	0
RecA3	3	mito	79223	79370	233642	233789	dinvertedect	97.297	148	0	261	0
RecA3	3	mito	36473	36619	196297	196153	inverted	97.279	147	1	380	0.00263158
RecA3	3	mito	144152	144298	196153	196297	dinvertedect	97.279	147	3	383	0.0078329
RecA3	3	mito	11394	11535	87937	88078	dinvertedect	100	142	1	300	0.00333333
RecA3	3	mito	113664	113791	276619	276492	inverted	99.219	128	0	356	0
RecA3	3	mito	65547	65673	73611	73737	dinvertedect	99.213	127	78	341	0.228739
RecA3	3	mito	239143	239268	263789	263905	dinvertedect	91.27	126	2	264	0.00757576
RecA3	3	mito	144008	144130	333067	333185	dinvertedect	86.992	123	0	233	0
RecA3	3	mito	128290	128402	286808	286701	inverted	94.69	113	1	340	0.00294118
RecA3	3	mito	8915	9013	173043	172944	inverted	99	100	2	249	0.00803213
RecA3	3	mito	31066	31150	111640	111724	dinvertedect	100	85	1	331	0.00302115
RecA3	3	mito	127911	127983	195966	196038	dinvertedect	97.26	73	1	375	0.00266667
RecA3	3	mito	204139	204160	256311	256332	dinvertedect	95.455	22	7	300	0.0233333
Wild	1	mito	134427	135193	257452	258143	dinvertedect	88.657	767	5	581	0.00860585
Wild	1	mito	19682	20237	346208	346763	dinvertedect	99.82	556	14	558	0.0250896
Wild	1	mito	41464	41999	321967	321431	inverted	99.814	537	8	568	0.0140845
Wild	1	mito	138910	139438	258129	258618	dinvertedect	84.499	529	0	593	0
Wild	1	mito	36362	36824	144409	143947	inverted	99.568	463	3	651	0.00460829
Wild	1	mito	6118	6569	84540	84089	inverted	97.788	452	5	523	0.00956023
Wild	1	mito	269859	270304	332183	332627	dinvertedect	96.637	446	2	531	0.00376648
Wild	1	mito	206095	206444	246766	247115	dinvertedect	100	350	5	555	0.00900901
Wild	1	mito	31725	32066	332522	332181	inverted	96.491	342	0	565	0
Wild	1	mito	30938	31272	271395	271061	inverted	99.403	335	3	576	0.00520833
Wild	1	mito	332652	332955	359300	358982	inverted	92.188	320	0	488	0
Wild	1	mito	48899	49185	110596	110303	inverted	95.27	296	1	638	0.0015674
Wild	1	mito	30442	30722	255122	254842	inverted	99.644	281	1	526	0.00190114
Wild	1	mito	234150	234429	270852	270573	inverted	96.441	281	1	552	0.00181159
Wild	1	mito	23253	23503	331831	331581	inverted	100	251	0	529	0
Wild	1	mito	270775	271023	331877	332125	dinvertedect	100	249	5	547	0.00914077
Wild	1	mito	247484	247706	265688	265896	dinvertedect	91.031	223	0	474	0
Wild	1	mito	66857	67062	269570	269775	dinvertedect	100	206	1	584	0.00171233
Wild	1	mito	182729	182934	207329	207534	dinvertedect	99.515	206	0	639	0
Wild	1	mito	288315	288518	306969	307174	dinvertedect	97.573	206	0	566	0
Wild	1	mito	165942	166134	307926	308118	dinvertedect	97.927	193	0	712	0
Wild	1	mito	68660	68844	361049	360865	inverted	98.919	185	0	517	0
Wild	1	mito	49243	49426	247673	247489	inverted	98.378	185	0	478	0
Wild	1	mito	80177	80360	278458	278640	dinvertedect	98.913	184	1	614	0.00162866
Wild	1	mito	263897	264071	265507	265681	dinvertedect	95.429	175	2	347	0.00576369
Wild	1	mito	44602	44760	270918	270770	inverted	92.5	160	0	550	0
Wild	1	mito	79223	79370	233642	233789	dinvertedect	97.297	148	0	601	0
Wild	1	mito	36473	36619	196297	196153	inverted	97.279	147	0	737	0
Wild	1	mito	144152	144298	196153	196297	dinvertedect	97.279	147	0	837	0
Wild	1	mito	11394	11535	87937	88078	dinvertedect	100	142	1	623	0.00160514
Wild	1	mito	113664	113791	276619	276492	inverted	99.219	128	0	716	0
Wild	1	mito	65547	65673	73611	73737	dinvertedect	99.213	127	1	505	0.0019802
Wild	1	mito	239143	239268	263789	263905	dinvertedect	91.27	126	0	574	0
Wild	1	mito	144008	144130	333067	333185	dinvertedect	86.992	123	0	690	0
Wild	1	mito	128290	128402	286808	286701	inverted	94.69	113	1	697	0.00143472
Wild	1	mito	8915	9013	173043	172944	inverted	99	100	1	644	0.0015528
Wild	1	mito	31066	31150	111640	111724	dinvertedect	100	85	0	708	0
Wild	1	mito	127911	127983	195966	196038	dinvertedect	97.26	73	0	828	0
Wild	1	mito	204139	204160	256311	256332	dinvertedect	95.455	22	0	604	0
Why2	1	mito	134427	135193	257452	258143	dinvertedect	88.657	767	2	236	0.00847458
Why2	1	mito	19682	20237	346208	346763	dinvertedect	99.82	556	5	229	0.0218341
Why2	1	mito	41464	41999	321967	321431	inverted	99.814	537	3	264	0.0113636
Why2	1	mito	138910	139438	258129	258618	dinvertedect	84.499	529	0	227	0
Why2	1	mito	36362	36824	144409	143947	inverted	99.568	463	0	257	0
Why2	1	mito	6118	6569	84540	84089	inverted	97.788	452	3	203	0.0147783
Why2	1	mito	269859	270304	332183	332627	dinvertedect	96.637	446	0	235	0
Why2	1	mito	206095	206444	246766	247115	dinvertedect	100	350	5	250	0.02
Why2	1	mito	31725	32066	332522	332181	inverted	96.491	342	0	258	0
Why2	1	mito	30938	31272	271395	271061	inverted	99.403	335	2	244	0.00819672
Why2	1	mito	332652	332955	359300	358982	inverted	92.188	320	0	194	0
Why2	1	mito	48899	49185	110596	110303	inverted	95.27	296	0	279	0
Why2	1	mito	30442	30722	255122	254842	inverted	99.644	281	0	257	0
Why2	1	mito	234150	234429	270852	270573	inverted	96.441	281	0	243	0
Why2	1	mito	23253	23503	331831	331581	inverted	100	251	0	265	0
Why2	1	mito	270775	271023	331877	332125	dinvertedect	100	249	5	235	0.0212766
Why2	1	mito	247484	247706	265688	265896	dinvertedect	91.031	223	0	219	0
Why2	1	mito	66857	67062	269570	269775	dinvertedect	100	206	2	236	0.00847458
Why2	1	mito	182729	182934	207329	207534	dinvertedect	99.515	206	0	263	0
Why2	1	mito	288315	288518	306969	307174	dinvertedect	97.573	206	1	248	0.00403226
Why2	1	mito	165942	166134	307926	308118	dinvertedect	97.927	193	0	283	0
Why2	1	mito	68660	68844	361049	360865	inverted	98.919	185	0	191	0
Why2	1	mito	49243	49426	247673	247489	inverted	98.378	185	0	248	0
Why2	1	mito	80177	80360	278458	278640	dinvertedect	98.913	184	0	230	0
Why2	1	mito	263897	264071	265507	265681	dinvertedect	95.429	175	0	156	0
Why2	1	mito	44602	44760	270918	270770	inverted	92.5	160	0	252	0
Why2	1	mito	79223	79370	233642	233789	dinvertedect	97.297	148	0	243	0
Why2	1	mito	36473	36619	196297	196153	inverted	97.279	147	0	321	0
Why2	1	mito	144152	144298	196153	196297	dinvertedect	97.279	147	0	308	0
Why2	1	mito	11394	11535	87937	88078	dinvertedect	100	142	0	285	0
Why2	1	mito	113664	113791	276619	276492	inverted	99.219	128	1	273	0.003663
Why2	1	mito	65547	65673	73611	73737	dinvertedect	99.213	127	1	234	0.0042735
Why2	1	mito	239143	239268	263789	263905	dinvertedect	91.27	126	0	258	0
Why2	1	mito	144008	144130	333067	333185	dinvertedect	86.992	123	0	251	0
Why2	1	mito	128290	128402	286808	286701	inverted	94.69	113	0	258	0
Why2	1	mito	8915	9013	173043	172944	inverted	99	100	1	267	0.00374532
Why2	1	mito	31066	31150	111640	111724	dinvertedect	100	85	1	299	0.00334448
Why2	1	mito	127911	127983	195966	196038	dinvertedect	97.26	73	0	317	0
Why2	1	mito	204139	204160	256311	256332	dinvertedect	95.455	22	0	287	0
Why2	2	mito	134427	135193	257452	258143	dinvertedect	88.657	767	0	5	0
Why2	2	mito	19682	20237	346208	346763	dinvertedect	99.82	556	0	20	0
Why2	2	mito	41464	41999	321967	321431	inverted	99.814	537	0	12	0
Why2	2	mito	138910	139438	258129	258618	dinvertedect	84.499	529	0	8	0
Why2	2	mito	36362	36824	144409	143947	inverted	99.568	463	0	13	0
Why2	2	mito	6118	6569	84540	84089	inverted	97.788	452	0	8	0
Why2	2	mito	269859	270304	332183	332627	dinvertedect	96.637	446	0	12	0
Why2	2	mito	206095	206444	246766	247115	dinvertedect	100	350	0	11	0
Why2	2	mito	31725	32066	332522	332181	inverted	96.491	342	0	16	0
Why2	2	mito	30938	31272	271395	271061	inverted	99.403	335	0	12	0
Why2	2	mito	332652	332955	359300	358982	inverted	92.188	320	0	14	0
Why2	2	mito	48899	49185	110596	110303	inverted	95.27	296	0	14	0
Why2	2	mito	30442	30722	255122	254842	inverted	99.644	281	0	17	0
Why2	2	mito	234150	234429	270852	270573	inverted	96.441	281	0	7	0
Why2	2	mito	23253	23503	331831	331581	inverted	100	251	0	13	0
Why2	2	mito	270775	271023	331877	332125	dinvertedect	100	249	0	14	0
Why2	2	mito	247484	247706	265688	265896	dinvertedect	91.031	223	0	11	0
Why2	2	mito	66857	67062	269570	269775	dinvertedect	100	206	0	11	0
Why2	2	mito	182729	182934	207329	207534	dinvertedect	99.515	206	0	8	0
Why2	2	mito	288315	288518	306969	307174	dinvertedect	97.573	206	0	9	0
Why2	2	mito	165942	166134	307926	308118	dinvertedect	97.927	193	0	7	0
Why2	2	mito	68660	68844	361049	360865	inverted	98.919	185	0	16	0
Why2	2	mito	49243	49426	247673	247489	inverted	98.378	185	0	12	0
Why2	2	mito	80177	80360	278458	278640	dinvertedect	98.913	184	0	8	0
Why2	2	mito	263897	264071	265507	265681	dinvertedect	95.429	175	0	6	0
Why2	2	mito	44602	44760	270918	270770	inverted	92.5	160	0	11	0
Why2	2	mito	79223	79370	233642	233789	dinvertedect	97.297	148	0	8	0
Why2	2	mito	36473	36619	196297	196153	inverted	97.279	147	0	23	0
Why2	2	mito	144152	144298	196153	196297	dinvertedect	97.279	147	0	17	0
Why2	2	mito	11394	11535	87937	88078	dinvertedect	100	142	0	13	0
Why2	2	mito	113664	113791	276619	276492	inverted	99.219	128	0	14	0
Why2	2	mito	65547	65673	73611	73737	dinvertedect	99.213	127	0	11	0
Why2	2	mito	239143	239268	263789	263905	dinvertedect	91.27	126	0	8	0
Why2	2	mito	144008	144130	333067	333185	dinvertedect	86.992	123	0	13	0
Why2	2	mito	128290	128402	286808	286701	inverted	94.69	113	0	12	0
Why2	2	mito	8915	9013	173043	172944	inverted	99	100	0	10	0
Why2	2	mito	31066	31150	111640	111724	dinvertedect	100	85	0	16	0
Why2	2	mito	127911	127983	195966	196038	dinvertedect	97.26	73	0	17	0
Why2	2	mito	204139	204160	256311	256332	dinvertedect	95.455	22	0	18	0
Why2	3	mito	134427	135193	257452	258143	dinvertedect	88.657	767	0	12	0
Why2	3	mito	19682	20237	346208	346763	dinvertedect	99.82	556	0	7	0
Why2	3	mito	41464	41999	321967	321431	inverted	99.814	537	0	15	0
Why2	3	mito	138910	139438	258129	258618	dinvertedect	84.499	529	0	15	0
Why2	3	mito	36362	36824	144409	143947	inverted	99.568	463	0	15	0
Why2	3	mito	6118	6569	84540	84089	inverted	97.788	452	0	8	0
Why2	3	mito	269859	270304	332183	332627	dinvertedect	96.637	446	0	10	0
Why2	3	mito	206095	206444	246766	247115	dinvertedect	100	350	0	11	0
Why2	3	mito	31725	32066	332522	332181	inverted	96.491	342	0	16	0
Why2	3	mito	30938	31272	271395	271061	inverted	99.403	335	0	12	0
Why2	3	mito	332652	332955	359300	358982	inverted	92.188	320	0	9	0
Why2	3	mito	48899	49185	110596	110303	inverted	95.27	296	0	14	0
Why2	3	mito	30442	30722	255122	254842	inverted	99.644	281	0	13	0
Why2	3	mito	234150	234429	270852	270573	inverted	96.441	281	0	10	0
Why2	3	mito	23253	23503	331831	331581	inverted	100	251	0	16	0
Why2	3	mito	270775	271023	331877	332125	dinvertedect	100	249	0	11	0
Why2	3	mito	247484	247706	265688	265896	dinvertedect	91.031	223	0	11	0
Why2	3	mito	66857	67062	269570	269775	dinvertedect	100	206	0	10	0
Why2	3	mito	182729	182934	207329	207534	dinvertedect	99.515	206	0	13	0
Why2	3	mito	288315	288518	306969	307174	dinvertedect	97.573	206	0	8	0
Why2	3	mito	165942	166134	307926	308118	dinvertedect	97.927	193	0	10	0
Why2	3	mito	68660	68844	361049	360865	inverted	98.919	185	0	8	0
Why2	3	mito	49243	49426	247673	247489	inverted	98.378	185	0	15	0
Why2	3	mito	80177	80360	278458	278640	dinvertedect	98.913	184	0	9	0
Why2	3	mito	263897	264071	265507	265681	dinvertedect	95.429	175	0	8	0
Why2	3	mito	44602	44760	270918	270770	inverted	92.5	160	0	10	0
Why2	3	mito	79223	79370	233642	233789	dinvertedect	97.297	148	0	10	0
Why2	3	mito	36473	36619	196297	196153	inverted	97.279	147	0	13	0
Why2	3	mito	144152	144298	196153	196297	dinvertedect	97.279	147	0	16	0
Why2	3	mito	11394	11535	87937	88078	dinvertedect	100	142	0	11	0
Why2	3	mito	113664	113791	276619	276492	inverted	99.219	128	0	10	0
Why2	3	mito	65547	65673	73611	73737	dinvertedect	99.213	127	0	12	0
Why2	3	mito	239143	239268	263789	263905	dinvertedect	91.27	126	1	8	0.125
Why2	3	mito	144008	144130	333067	333185	dinvertedect	86.992	123	0	16	0
Why2	3	mito	128290	128402	286808	286701	inverted	94.69	113	0	9	0
Why2	3	mito	8915	9013	173043	172944	inverted	99	100	0	14	0
Why2	3	mito	31066	31150	111640	111724	dinvertedect	100	85	0	14	0
Why2	3	mito	127911	127983	195966	196038	dinvertedect	97.26	73	0	11	0
Why2	3	mito	204139	204160	256311	256332	dinvertedect	95.455	22	0	9	0
Wild	1	mito	134427	135193	257452	258143	dinvertedect	88.657	767	2	148	0.0135135
Wild	1	mito	19682	20237	346208	346763	dinvertedect	99.82	556	2	138	0.0144928
Wild	1	mito	41464	41999	321967	321431	inverted	99.814	537	1	126	0.00793651
Wild	1	mito	138910	139438	258129	258618	dinvertedect	84.499	529	0	144	0
Wild	1	mito	36362	36824	144409	143947	inverted	99.568	463	1	158	0.00632911
Wild	1	mito	6118	6569	84540	84089	inverted	97.788	452	1	125	0.008
Wild	1	mito	269859	270304	332183	332627	dinvertedect	96.637	446	0	115	0
Wild	1	mito	206095	206444	246766	247115	dinvertedect	100	350	0	114	0
Wild	1	mito	31725	32066	332522	332181	inverted	96.491	342	0	135	0
Wild	1	mito	30938	31272	271395	271061	inverted	99.403	335	0	133	0
Wild	1	mito	332652	332955	359300	358982	inverted	92.188	320	0	99	0
Wild	1	mito	48899	49185	110596	110303	inverted	95.27	296	0	172	0
Wild	1	mito	30442	30722	255122	254842	inverted	99.644	281	0	130	0
Wild	1	mito	234150	234429	270852	270573	inverted	96.441	281	0	118	0
Wild	1	mito	23253	23503	331831	331581	inverted	100	251	1	136	0.00735294
Wild	1	mito	270775	271023	331877	332125	dinvertedect	100	249	1	124	0.00806452
Wild	1	mito	247484	247706	265688	265896	dinvertedect	91.031	223	0	121	0
Wild	1	mito	66857	67062	269570	269775	dinvertedect	100	206	0	124	0
Wild	1	mito	182729	182934	207329	207534	dinvertedect	99.515	206	0	119	0
Wild	1	mito	288315	288518	306969	307174	dinvertedect	97.573	206	0	139	0
Wild	1	mito	165942	166134	307926	308118	dinvertedect	97.927	193	1	168	0.00595238
Wild	1	mito	68660	68844	361049	360865	inverted	98.919	185	0	109	0
Wild	1	mito	49243	49426	247673	247489	inverted	98.378	185	0	134	0
Wild	1	mito	80177	80360	278458	278640	dinvertedect	98.913	184	0	121	0
Wild	1	mito	263897	264071	265507	265681	dinvertedect	95.429	175	2	99	0.020202
Wild	1	mito	44602	44760	270918	270770	inverted	92.5	160	0	141	0
Wild	1	mito	79223	79370	233642	233789	dinvertedect	97.297	148	0	123	0
Wild	1	mito	36473	36619	196297	196153	inverted	97.279	147	0	175	0
Wild	1	mito	144152	144298	196153	196297	dinvertedect	97.279	147	0	172	0
Wild	1	mito	11394	11535	87937	88078	dinvertedect	100	142	0	143	0
Wild	1	mito	113664	113791	276619	276492	inverted	99.219	128	0	159	0
Wild	1	mito	65547	65673	73611	73737	dinvertedect	99.213	127	0	117	0
Wild	1	mito	239143	239268	263789	263905	dinvertedect	91.27	126	0	138	0
Wild	1	mito	144008	144130	333067	333185	dinvertedect	86.992	123	0	148	0
Wild	1	mito	128290	128402	286808	286701	inverted	94.69	113	0	172	0
Wild	1	mito	8915	9013	173043	172944	inverted	99	100	0	149	0
Wild	1	mito	31066	31150	111640	111724	dinvertedect	100	85	0	162	0
Wild	1	mito	127911	127983	195966	196038	dinvertedect	97.26	73	0	185	0
Wild	1	mito	204139	204160	256311	256332	dinvertedect	95.455	22	0	126	0
