# Supplementary material for: Disruption of recombination machinery alters the mutational landscape in plant organellar genomes
Source: G3 (Bethesda). 2025 Feb 13;15(4):jkaf029. doi: 10.1093/g3journal/jkaf029 (PMC12005158; doi:10.1093/g3journal/jkaf029)
Supplement: jkaf029_Supplementary_Data [file jkaf029_supplementary_data.zip › File_S3_G3-2024-405483.xlsx]

## Sheet: Sheet1
genotype	replicate	isolated organelle	repeat 1 start	repeat 1 end	repeat 2 start	repeat 2 end	repeat orientation	percent ID	length	recombined reads	total repeat spanning reads	repeat specific recombination frequency
MSH1	1	plastid	47703	47860	47904	48051	direct	82.278	158	2	368	0.00543478
MSH1	1	plastid	38656	38778	40880	41002	direct	86.179	123	0	444	0
MSH1	1	plastid	7493	7559	125817	125881	direct	76.812	69	0	525	0
MSH1	1	plastid	21899	21954	77158	77099	inverted	78.689	61	0	744	0
MSH1	1	plastid	75582	75630	139782	139831	direct	80	50	0	1025	0
MSH1	1	plastid	103446	103488	134261	134220	inverted	83.721	43	0	713	0
MSH1	1	plastid	110386	110425	124172	124131	inverted	81.395	43	2	639	0.00312989
MSH1	1	plastid	124131	124172	128226	128265	direct	81.395	43	1	600	0.00166667
MSH1	1	plastid	134220	134261	135163	135205	direct	83.721	43	0	717	0
MSH1	1	plastid	76724	76759	139298	139263	inverted	83.333	36	0	1056	0
MSH1	1	plastid	47830	47862	47862	47894	direct	100	33	0	362	0
MSH1	1	plastid	130833	130865	130865	130897	direct	93.939	33	0	516	0
MSH1	1	plastid	59386	59412	110429	110402	inverted	89.286	28	0	613	0
MSH1	1	plastid	13525	13548	150570	150548	inverted	95.833	24	0	801	0
MSH1	1	plastid	66238	66257	129629	129610	inverted	95	20	0	786	0
MSH1	1	plastid	102809	102826	129573	129590	direct	100	18	0	574	0
MSH1	1	plastid	103217	103234	134557	134540	inverted	100	18	0	697	0
MSH1	2	plastid	47703	47860	47904	48051	direct	82.278	158	0	359	0
MSH1	2	plastid	38656	38778	40880	41002	direct	86.179	123	0	554	0
MSH1	2	plastid	7493	7559	125817	125881	direct	76.812	69	1	519	0.00192678
MSH1	2	plastid	21899	21954	77158	77099	inverted	78.689	61	0	653	0
MSH1	2	plastid	75582	75630	139782	139831	direct	80	50	0	987	0
MSH1	2	plastid	103446	103488	134261	134220	inverted	83.721	43	0	919	0
MSH1	2	plastid	110386	110425	124172	124131	inverted	81.395	43	3	688	0.00436047
MSH1	2	plastid	124131	124172	128226	128265	direct	81.395	43	0	574	0
MSH1	2	plastid	134220	134261	135163	135205	direct	83.721	43	0	1015	0
MSH1	2	plastid	76724	76759	139298	139263	inverted	83.333	36	0	978	0
MSH1	2	plastid	47830	47862	47862	47894	direct	100	33	0	357	0
MSH1	2	plastid	130833	130865	130865	130897	direct	93.939	33	0	638	0
MSH1	2	plastid	59386	59412	110429	110402	inverted	89.286	28	0	664	0
MSH1	2	plastid	13525	13548	150570	150548	inverted	95.833	24	0	825	0
MSH1	2	plastid	66238	66257	129629	129610	inverted	95	20	0	832	0
MSH1	2	plastid	102809	102826	129573	129590	direct	100	18	0	594	0
MSH1	2	plastid	103217	103234	134557	134540	inverted	100	18	0	907	0
MSH1	3	plastid	47703	47860	47904	48051	direct	82.278	158	1	531	0.00188324
MSH1	3	plastid	38656	38778	40880	41002	direct	86.179	123	2	950	0.00210526
MSH1	3	plastid	7493	7559	125817	125881	direct	76.812	69	1	701	0.00142653
MSH1	3	plastid	21899	21954	77158	77099	inverted	78.689	61	0	1169	0
MSH1	3	plastid	75582	75630	139782	139831	direct	80	50	0	1907	0
MSH1	3	plastid	103446	103488	134261	134220	inverted	83.721	43	1	1738	0.000575374
MSH1	3	plastid	110386	110425	124172	124131	inverted	81.395	43	4	1004	0.00398406
MSH1	3	plastid	124131	124172	128226	128265	direct	81.395	43	0	818	0
MSH1	3	plastid	134220	134261	135163	135205	direct	83.721	43	0	1800	0
MSH1	3	plastid	76724	76759	139298	139263	inverted	83.333	36	0	1883	0
MSH1	3	plastid	47830	47862	47862	47894	direct	100	33	0	524	0
MSH1	3	plastid	130833	130865	130865	130897	direct	93.939	33	0	1170	0
MSH1	3	plastid	59386	59412	110429	110402	inverted	89.286	28	3	1032	0.00290698
MSH1	3	plastid	13525	13548	150570	150548	inverted	95.833	24	0	1363	0
MSH1	3	plastid	66238	66257	129629	129610	inverted	95	20	0	1398	0
MSH1	3	plastid	102809	102826	129573	129590	direct	100	18	0	1131	0
MSH1	3	plastid	103217	103234	134557	134540	inverted	100	18	1	1758	0.000568828
Wild	3	plastid	47703	47860	47904	48051	direct	82.278	158	1	541	0.00184843
Wild	3	plastid	38656	38778	40880	41002	direct	86.179	123	1	888	0.00112613
Wild	3	plastid	7493	7559	125817	125881	direct	76.812	69	1	732	0.00136612
Wild	3	plastid	21899	21954	77158	77099	inverted	78.689	61	1	1279	0.000781861
Wild	3	plastid	75582	75630	139782	139831	direct	80	50	0	1964	0
Wild	3	plastid	103446	103488	134261	134220	inverted	83.721	43	0	1458	0
Wild	3	plastid	110386	110425	124172	124131	inverted	81.395	43	4	990	0.0040404
Wild	3	plastid	124131	124172	128226	128265	direct	81.395	43	0	883	0
Wild	3	plastid	134220	134261	135163	135205	direct	83.721	43	0	1523	0
Wild	3	plastid	76724	76759	139298	139263	inverted	83.333	36	0	1931	0
Wild	3	plastid	47830	47862	47862	47894	direct	100	33	0	536	0
Wild	3	plastid	130833	130865	130865	130897	direct	93.939	33	0	1000	0
Wild	3	plastid	59386	59412	110429	110402	inverted	89.286	28	0	1058	0
Wild	3	plastid	13525	13548	150570	150548	inverted	95.833	24	0	1462	0
Wild	3	plastid	66238	66257	129629	129610	inverted	95	20	1	1317	0.000759301
Wild	3	plastid	102809	102826	129573	129590	direct	100	18	0	1016	0
Wild	3	plastid	103217	103234	134557	134540	inverted	100	18	0	1458	0
OSB2	1	plastid	47703	47860	47904	48051	direct	82.278	158	3	1906	0.00157398
OSB2	1	plastid	38656	38778	40880	41002	direct	86.179	123	1	3512	0.000284738
OSB2	1	plastid	7493	7559	125817	125881	direct	76.812	69	1	2410	0.000414938
OSB2	1	plastid	21899	21954	77158	77099	inverted	78.689	61	0	4573	0
OSB2	1	plastid	75582	75630	139782	139831	direct	80	50	0	7956	0
OSB2	1	plastid	103446	103488	134261	134220	inverted	83.721	43	1	6906	0.000144802
OSB2	1	plastid	110386	110425	124172	124131	inverted	81.395	43	22	3299	0.00666869
OSB2	1	plastid	124131	124172	128226	128265	direct	81.395	43	0	2788	0
OSB2	1	plastid	134220	134261	135163	135205	direct	83.721	43	2	7427	0.000269288
OSB2	1	plastid	76724	76759	139298	139263	inverted	83.333	36	0	7775	0
OSB2	1	plastid	47830	47862	47862	47894	direct	100	33	0	1883	0
OSB2	1	plastid	130833	130865	130865	130897	direct	93.939	33	0	4753	0
OSB2	1	plastid	59386	59412	110429	110402	inverted	89.286	28	0	3306	0
OSB2	1	plastid	13525	13548	150570	150548	inverted	95.833	24	0	5765	0
OSB2	1	plastid	66238	66257	129629	129610	inverted	95	20	1	5069	0.000197278
OSB2	1	plastid	102809	102826	129573	129590	direct	100	18	0	4367	0
OSB2	1	plastid	103217	103234	134557	134540	inverted	100	18	0	6944	0
OSB2	2	plastid	47703	47860	47904	48051	direct	82.278	158	3	1612	0.00186104
OSB2	2	plastid	38656	38778	40880	41002	direct	86.179	123	0	2865	0
OSB2	2	plastid	7493	7559	125817	125881	direct	76.812	69	1	2017	0.000495786
OSB2	2	plastid	21899	21954	77158	77099	inverted	78.689	61	0	3540	0
OSB2	2	plastid	75582	75630	139782	139831	direct	80	50	3	5880	0.000510204
OSB2	2	plastid	103446	103488	134261	134220	inverted	83.721	43	0	5168	0
OSB2	2	plastid	110386	110425	124172	124131	inverted	81.395	43	12	2687	0.00446595
OSB2	2	plastid	124131	124172	128226	128265	direct	81.395	43	0	2339	0
OSB2	2	plastid	134220	134261	135163	135205	direct	83.721	43	0	5447	0
OSB2	2	plastid	76724	76759	139298	139263	inverted	83.333	36	0	5789	0
OSB2	2	plastid	47830	47862	47862	47894	direct	100	33	0	1595	0
OSB2	2	plastid	130833	130865	130865	130897	direct	93.939	33	0	3496	0
OSB2	2	plastid	59386	59412	110429	110402	inverted	89.286	28	1	2747	0.000364033
OSB2	2	plastid	13525	13548	150570	150548	inverted	95.833	24	0	4341	0
OSB2	2	plastid	66238	66257	129629	129610	inverted	95	20	1	3951	0.0002531
OSB2	2	plastid	102809	102826	129573	129590	direct	100	18	0	3332	0
OSB2	2	plastid	103217	103234	134557	134540	inverted	100	18	1	5216	0.000191718
OSB2	3	plastid	47703	47860	47904	48051	direct	82.278	158	5	1163	0.00429923
OSB2	3	plastid	38656	38778	40880	41002	direct	86.179	123	0	2194	0
OSB2	3	plastid	7493	7559	125817	125881	direct	76.812	69	1	1626	0.000615006
OSB2	3	plastid	21899	21954	77158	77099	inverted	78.689	61	0	2710	0
OSB2	3	plastid	75582	75630	139782	139831	direct	80	50	0	4664	0
OSB2	3	plastid	103446	103488	134261	134220	inverted	83.721	43	0	4621	0
OSB2	3	plastid	110386	110425	124172	124131	inverted	81.395	43	6	2131	0.00281558
OSB2	3	plastid	124131	124172	128226	128265	direct	81.395	43	1	1921	0.000520562
OSB2	3	plastid	134220	134261	135163	135205	direct	83.721	43	0	4998	0
OSB2	3	plastid	76724	76759	139298	139263	inverted	83.333	36	0	4573	0
OSB2	3	plastid	47830	47862	47862	47894	direct	100	33	0	1142	0
OSB2	3	plastid	130833	130865	130865	130897	direct	93.939	33	1	3038	0.000329164
OSB2	3	plastid	59386	59412	110429	110402	inverted	89.286	28	0	2104	0
OSB2	3	plastid	13525	13548	150570	150548	inverted	95.833	24	0	3479	0
OSB2	3	plastid	66238	66257	129629	129610	inverted	95	20	0	3151	0
OSB2	3	plastid	102809	102826	129573	129590	direct	100	18	0	2751	0
OSB2	3	plastid	103217	103234	134557	134540	inverted	100	18	0	4646	0
Wild	3	plastid	47703	47860	47904	48051	direct	82.278	158	3	1052	0.00285171
Wild	3	plastid	38656	38778	40880	41002	direct	86.179	123	1	2304	0.000434028
Wild	3	plastid	7493	7559	125817	125881	direct	76.812	69	1	1343	0.000744602
Wild	3	plastid	21899	21954	77158	77099	inverted	78.689	61	1	2577	0.000388048
Wild	3	plastid	75582	75630	139782	139831	direct	80	50	1	4629	0.000216029
Wild	3	plastid	103446	103488	134261	134220	inverted	83.721	43	2	4352	0.000459559
Wild	3	plastid	110386	110425	124172	124131	inverted	81.395	43	5	1943	0.00257334
Wild	3	plastid	124131	124172	128226	128265	direct	81.395	43	0	1647	0
Wild	3	plastid	134220	134261	135163	135205	direct	83.721	43	0	4934	0
Wild	3	plastid	76724	76759	139298	139263	inverted	83.333	36	1	4455	0.000224467
Wild	3	plastid	47830	47862	47862	47894	direct	100	33	0	1027	0
Wild	3	plastid	130833	130865	130865	130897	direct	93.939	33	0	3177	0
Wild	3	plastid	59386	59412	110429	110402	inverted	89.286	28	0	1955	0
Wild	3	plastid	13525	13548	150570	150548	inverted	95.833	24	0	3522	0
Wild	3	plastid	66238	66257	129629	129610	inverted	95	20	0	3083	0
Wild	3	plastid	102809	102826	129573	129590	direct	100	18	1	2751	0.000363504
Wild	3	plastid	103217	103234	134557	134540	inverted	100	18	0	4391	0
RadA	1	plastid	47703	47860	47904	48051	direct	82.278	158	6	1338	0.0044843
RadA	1	plastid	38656	38778	40880	41002	direct	86.179	123	1	2240	0.000446429
RadA	1	plastid	7493	7559	125817	125881	direct	76.812	69	0	1921	0
RadA	1	plastid	21899	21954	77158	77099	inverted	78.689	61	0	3089	0
RadA	1	plastid	75582	75630	139782	139831	direct	80	50	0	4635	0
RadA	1	plastid	103446	103488	134261	134220	inverted	83.721	43	0	3459	0
RadA	1	plastid	110386	110425	124172	124131	inverted	81.395	43	13	2487	0.00522718
RadA	1	plastid	124131	124172	128226	128265	direct	81.395	43	0	2193	0
RadA	1	plastid	134220	134261	135163	135205	direct	83.721	43	0	3736	0
RadA	1	plastid	76724	76759	139298	139263	inverted	83.333	36	0	4599	0
RadA	1	plastid	47830	47862	47862	47894	direct	100	33	2	1319	0.0015163
RadA	1	plastid	130833	130865	130865	130897	direct	93.939	33	1	2452	0.00040783
RadA	1	plastid	59386	59412	110429	110402	inverted	89.286	28	1	2448	0.000408497
RadA	1	plastid	13525	13548	150570	150548	inverted	95.833	24	0	3574	0
RadA	1	plastid	66238	66257	129629	129610	inverted	95	20	0	3156	0
RadA	1	plastid	102809	102826	129573	129590	direct	100	18	0	2432	0
RadA	1	plastid	103217	103234	134557	134540	inverted	100	18	0	3502	0
RadA	3	plastid	47703	47860	47904	48051	direct	82.278	158	11	2571	0.00427849
RadA	3	plastid	38656	38778	40880	41002	direct	86.179	123	1	4423	0.000226091
RadA	3	plastid	7493	7559	125817	125881	direct	76.812	69	2	3340	0.000598802
RadA	3	plastid	21899	21954	77158	77099	inverted	78.689	61	1	6199	0.000161316
RadA	3	plastid	75582	75630	139782	139831	direct	80	50	0	10074	0
RadA	3	plastid	103446	103488	134261	134220	inverted	83.721	43	3	7805	0.000384369
RadA	3	plastid	110386	110425	124172	124131	inverted	81.395	43	17	4491	0.00378535
RadA	3	plastid	124131	124172	128226	128265	direct	81.395	43	0	3816	0
RadA	3	plastid	134220	134261	135163	135205	direct	83.721	43	0	8200	0
RadA	3	plastid	76724	76759	139298	139263	inverted	83.333	36	1	9944	0.000100563
RadA	3	plastid	47830	47862	47862	47894	direct	100	33	2	2532	0.000789889
RadA	3	plastid	130833	130865	130865	130897	direct	93.939	33	0	5229	0
RadA	3	plastid	59386	59412	110429	110402	inverted	89.286	28	1	4485	0.000222965
RadA	3	plastid	13525	13548	150570	150548	inverted	95.833	24	1	7488	0.000133547
RadA	3	plastid	66238	66257	129629	129610	inverted	95	20	0	6352	0
RadA	3	plastid	102809	102826	129573	129590	direct	100	18	1	5273	0.000189645
RadA	3	plastid	103217	103234	134557	134540	inverted	100	18	0	7908	0
Wild	1	plastid	47703	47860	47904	48051	direct	82.278	158	4	1102	0.00362976
Wild	1	plastid	38656	38778	40880	41002	direct	86.179	123	0	2398	0
Wild	1	plastid	7493	7559	125817	125881	direct	76.812	69	1	1538	0.000650195
Wild	1	plastid	21899	21954	77158	77099	inverted	78.689	61	0	2749	0
Wild	1	plastid	75582	75630	139782	139831	direct	80	50	0	4484	0
Wild	1	plastid	103446	103488	134261	134220	inverted	83.721	43	1	3896	0.000256674
Wild	1	plastid	110386	110425	124172	124131	inverted	81.395	43	6	2032	0.00295276
Wild	1	plastid	124131	124172	128226	128265	direct	81.395	43	0	1845	0
Wild	1	plastid	134220	134261	135163	135205	direct	83.721	43	0	4395	0
Wild	1	plastid	76724	76759	139298	139263	inverted	83.333	36	0	4354	0
Wild	1	plastid	47830	47862	47862	47894	direct	100	33	3	1084	0.00276753
Wild	1	plastid	130833	130865	130865	130897	direct	93.939	33	1	2785	0.000359066
Wild	1	plastid	59386	59412	110429	110402	inverted	89.286	28	2	1990	0.00100503
Wild	1	plastid	13525	13548	150570	150548	inverted	95.833	24	0	3440	0
Wild	1	plastid	66238	66257	129629	129610	inverted	95	20	0	3069	0
Wild	1	plastid	102809	102826	129573	129590	direct	100	18	1	2504	0.000399361
Wild	1	plastid	103217	103234	134557	134540	inverted	100	18	0	3960	0
RecA1	1	plastid	47703	47860	47904	48051	direct	82.278	158	4	416	0.00961538
RecA1	1	plastid	38656	38778	40880	41002	direct	86.179	123	1	764	0.0013089
RecA1	1	plastid	7493	7559	125817	125881	direct	76.812	69	1	839	0.0011919
RecA1	1	plastid	21899	21954	77158	77099	inverted	78.689	61	1	985	0.00101523
RecA1	1	plastid	75582	75630	139782	139831	direct	80	50	1	1536	0.000651042
RecA1	1	plastid	103446	103488	134261	134220	inverted	83.721	43	1	1854	0.000539374
RecA1	1	plastid	110386	110425	124172	124131	inverted	81.395	43	3	1154	0.00259965
RecA1	1	plastid	124131	124172	128226	128265	direct	81.395	43	1	1020	0.000980392
RecA1	1	plastid	134220	134261	135163	135205	direct	83.721	43	1	2135	0.000468384
RecA1	1	plastid	76724	76759	139298	139263	inverted	83.333	36	0	1554	0
RecA1	1	plastid	47830	47862	47862	47894	direct	100	33	0	412	0
RecA1	1	plastid	130833	130865	130865	130897	direct	93.939	33	0	1296	0
RecA1	1	plastid	59386	59412	110429	110402	inverted	89.286	28	0	1099	0
RecA1	1	plastid	13525	13548	150570	150548	inverted	95.833	24	0	1220	0
RecA1	1	plastid	66238	66257	129629	129610	inverted	95	20	0	1426	0
RecA1	1	plastid	102809	102826	129573	129590	direct	100	18	0	1157	0
RecA1	1	plastid	103217	103234	134557	134540	inverted	100	18	1	1835	0.000544959
RecA1	2	plastid	47703	47860	47904	48051	direct	82.278	158	1	512	0.00195312
RecA1	2	plastid	38656	38778	40880	41002	direct	86.179	123	0	1020	0
RecA1	2	plastid	7493	7559	125817	125881	direct	76.812	69	0	784	0
RecA1	2	plastid	21899	21954	77158	77099	inverted	78.689	61	0	1156	0
RecA1	2	plastid	75582	75630	139782	139831	direct	80	50	0	1892	0
RecA1	2	plastid	103446	103488	134261	134220	inverted	83.721	43	0	2179	0
RecA1	2	plastid	110386	110425	124172	124131	inverted	81.395	43	2	1077	0.00185701
RecA1	2	plastid	124131	124172	128226	128265	direct	81.395	43	0	912	0
RecA1	2	plastid	134220	134261	135163	135205	direct	83.721	43	0	2432	0
RecA1	2	plastid	76724	76759	139298	139263	inverted	83.333	36	1	1902	0.000525762
RecA1	2	plastid	47830	47862	47862	47894	direct	100	33	0	501	0
RecA1	2	plastid	130833	130865	130865	130897	direct	93.939	33	0	1496	0
RecA1	2	plastid	59386	59412	110429	110402	inverted	89.286	28	0	1042	0
RecA1	2	plastid	13525	13548	150570	150548	inverted	95.833	24	0	1378	0
RecA1	2	plastid	66238	66257	129629	129610	inverted	95	20	0	1522	0
RecA1	2	plastid	102809	102826	129573	129590	direct	100	18	0	1328	0
RecA1	2	plastid	103217	103234	134557	134540	inverted	100	18	0	2190	0
RecA1	4	plastid	47703	47860	47904	48051	direct	82.278	158	2	631	0.00316957
RecA1	4	plastid	38656	38778	40880	41002	direct	86.179	123	0	1009	0
RecA1	4	plastid	7493	7559	125817	125881	direct	76.812	69	1	961	0.00104058
RecA1	4	plastid	21899	21954	77158	77099	inverted	78.689	61	0	1371	0
RecA1	4	plastid	75582	75630	139782	139831	direct	80	50	0	2454	0
RecA1	4	plastid	103446	103488	134261	134220	inverted	83.721	43	0	2215	0
RecA1	4	plastid	110386	110425	124172	124131	inverted	81.395	43	2	1435	0.00139373
RecA1	4	plastid	124131	124172	128226	128265	direct	81.395	43	0	1191	0
RecA1	4	plastid	134220	134261	135163	135205	direct	83.721	43	1	2376	0.000420875
RecA1	4	plastid	76724	76759	139298	139263	inverted	83.333	36	0	2485	0
RecA1	4	plastid	47830	47862	47862	47894	direct	100	33	0	613	0
RecA1	4	plastid	130833	130865	130865	130897	direct	93.939	33	1	1502	0.000665779
RecA1	4	plastid	59386	59412	110429	110402	inverted	89.286	28	0	1293	0
RecA1	4	plastid	13525	13548	150570	150548	inverted	95.833	24	0	1810	0
RecA1	4	plastid	66238	66257	129629	129610	inverted	95	20	0	1599	0
RecA1	4	plastid	102809	102826	129573	129590	direct	100	18	0	1428	0
RecA1	4	plastid	103217	103234	134557	134540	inverted	100	18	0	2261	0
Wild	2	plastid	47703	47860	47904	48051	direct	82.278	158	4	1775	0.00225352
Wild	2	plastid	38656	38778	40880	41002	direct	86.179	123	0	1899	0
Wild	2	plastid	7493	7559	125817	125881	direct	76.812	69	0	4693	0
Wild	2	plastid	21899	21954	77158	77099	inverted	78.689	61	0	3274	0
Wild	2	plastid	75582	75630	139782	139831	direct	80	50	0	5151	0
Wild	2	plastid	103446	103488	134261	134220	inverted	83.721	43	2	7226	0.000276778
Wild	2	plastid	110386	110425	124172	124131	inverted	81.395	43	20	5495	0.00363967
Wild	2	plastid	124131	124172	128226	128265	direct	81.395	43	0	4878	0
Wild	2	plastid	134220	134261	135163	135205	direct	83.721	43	0	7704	0
Wild	2	plastid	76724	76759	139298	139263	inverted	83.333	36	1	5786	0.000172831
Wild	2	plastid	47830	47862	47862	47894	direct	100	33	0	1738	0
Wild	2	plastid	130833	130865	130865	130897	direct	93.939	33	0	5643	0
Wild	2	plastid	59386	59412	110429	110402	inverted	89.286	28	1	4919	0.000203293
Wild	2	plastid	13525	13548	150570	150548	inverted	95.833	24	2	4168	0.000479846
Wild	2	plastid	66238	66257	129629	129610	inverted	95	20	0	6047	0
Wild	2	plastid	102809	102826	129573	129590	direct	100	18	0	5013	0
Wild	2	plastid	103217	103234	134557	134540	inverted	100	18	1	7194	0.000139005
